# Supplementary material for: Rapid and robust patterns of spontaneous locomotor deficits in mouse models of Huntington’s disease
Source: PLoS One. 2020 Dec 28;15(12):e0243052. doi: 10.1371/journal.pone.0243052 (PMC7769440; doi:10.1371/journal.pone.0243052)
Supplement: S1 Appendix — (ZIP) [file pone.0243052.s001.zip]

Archive with 8 entries (8 files):
- Videos/6 Mo Q175 HET.flv
- Videos/6 Mo Q175 HOM.flv
- Videos/6 Mo Q175 WT.flv
- Videos/R62 TG 10 wk.wmv
- Videos/R62 WT 10 wk.wmv
- Q175 HET Gait All Parameters.xlsx
- Q175 HOM Gait All Parameters.xlsx
- R62 Gait All Parameters.xlsx
