# Supplementary material for: Rapid and robust patterns of spontaneous locomotor deficits in mouse models of Huntington’s disease
Source: PLoS One. 2020 Dec 28;15(12):e0243052. doi: 10.1371/journal.pone.0243052 (PMC7769440; doi:10.1371/journal.pone.0243052)
Supplement: S1 Appendix — (ZIP) [file pone.0243052.s001.zip › Q175 HET Gait All Parameters.xlsx]

## Sheet: Sheet1
mousenumber	agemonths	wt	het	male	female	tp1	tp2	tp3	strideTime	strideSpeed	strideDistance	stepWidhHind	stepWidhHindDev	stepWidhFront	stepWidhFrontDev	stanceTimeHind	swingTimeHind	stanceTimeFore	swingTimeFore	intraLimbHomolateral	intraLimbHomologous	intraLimbDiagonal	hindCoupling	hindCouplingDev	foreCoupling	foreCouplingDev	toeClearanceHind	toeClearanceFore	iliacCrestHeight	hindProtraction	hindRetraction	tailBaseMin	tailBaseMean	tailBaseMax	tailBaseRange	tailTipMin	tailTipMean	tailTipMax	tailTipRange	swingMeanSpeedHind	swingMeanSpeedFore	swingPeakSpeedHind	swingPeakSpeedFore	swingSpeedMetricHind	swingSpeedMetricFore	swingMeanJerkHind	swingMeanJerkFore	swingJerkMetricHind	swingJerkMetricFore
702	3	TRUE	FALSE	FALSE	TRUE	TRUE	FALSE	FALSE	0.194444	36.4077	7.19991	24.589	1.6657	15.4842	1.40853	0.0861111	0.111667	0.0772222	0.120556	0.196695	0.173888	0.887151	0.4609	0.011954	0.452986	0.039257	0.00639452	0.00529896	0.0318105	0.0146804	-0.0193024	0.0197282	0.0217022	0.0244369	0.0047087	0.0243413	0.0289158	0.0326774	0.00833607	0.617966	0.612464	0.962775	1.22528	0.642327	0.499855	1.23288	1.618	1.27587	1.31453
1161	3	TRUE	FALSE	TRUE	FALSE	TRUE	FALSE	FALSE	0.23	24.7739	5.78536	19.9205	1.27463	14.513	1.13061	0.134167	0.0991667	0.123333	0.11	0.135623	0.135971	0.846718	0.390024	0.039686	0.447292	0.0282487	0.00310417	0.00409349	0.0318061	0.0137286	-0.0206857	0.0144881	0.01854	0.0218953	0.00740725	0.0114671	0.0155232	0.0193948	0.00792773	0.566214	0.506387	0.922058	0.949317	0.620749	0.536146	1.75193	1.05029	1.86283	1.10933
1163	3	TRUE	FALSE	FALSE	TRUE	TRUE	FALSE	FALSE	0.171111	40.0119	6.96541	17.3063	1.60941	9.00281	1.65681	0.0555556	0.118889	0.0511111	0.123333	0.386867	0.386867	0.906877	0.459812	0.0273117	0.452252	0.0631293	0.00521521	0.0055248	0.0298869	0.013579	-0.0155014	0.0149803	0.0185952	0.0209815	0.00600114	0.0252436	0.0315715	0.0363856	0.011142	0.563761	0.552012	0.960091	1.09184	0.591914	0.50656	1.20476	1.27051	1.23822	1.15416
1171	3	TRUE	FALSE	TRUE	FALSE	TRUE	FALSE	FALSE	0.326667	20.1512	6.64962	22.6721	1.23612	13.8006	2.31409	0.17125	0.15875	0.156667	0.173333	0.0491089	0.0662874	0.933686	0.47437	0.0337204	0.479413	0.0428427	0.00677904	0.00450921	0.0351964	0.019996	-0.0162704	0.0199157	0.0224335	0.025041	0.00512527	0.0313383	0.0356303	0.0393184	0.00798001	0.423294	0.37366	0.728622	0.925386	0.588529	0.406556	0.776641	0.562444	1.05937	0.608464
1172	3	TRUE	FALSE	FALSE	TRUE	TRUE	FALSE	FALSE	0.195	37.7311	7.47235	18.3116	1.23184	11.8599	1.36721	0.0820833	0.11625	0.0770833	0.12125	0.198953	0.202921	0.903593	0.486802	0.0333904	0.495446	0.0566092	0.00638837	0.00461754	0.033452	0.0133403	-0.0214947	0.0210105	0.0233414	0.026185	0.00517448	0.0277313	0.0335286	0.0385459	0.0108145	0.632011	0.592974	1.03158	1.18177	0.615346	0.504374	1.48715	1.33243	1.44823	1.13432
1196	3	TRUE	FALSE	TRUE	FALSE	TRUE	FALSE	FALSE	0.248333	25.9563	6.49115	19.9007	2.49528	14.2681	3.77554	0.12875	0.122917	0.12875	0.122917	0.115199	0.0971268	0.86346	0.457676	0.0309176	0.469076	0.0607991	0.00650487	0.00469459	0.0359802	0.0126728	-0.0218088	0.0259161	0.0281971	0.0318773	0.00596114	0.0360758	0.0437145	0.0510364	0.0149607	0.53195	0.541425	0.84109	1.02798	0.637955	0.532016	1.28558	1.19185	1.53208	1.13432
1301	3	TRUE	FALSE	FALSE	TRUE	TRUE	FALSE	FALSE	0.2075	31.8598	6.65284	21.3435	1.55753	14.3231	1.64904	0.0970833	0.11375	0.08125	0.129583	0.168584	0.165474	0.885429	0.479722	0.0425618	0.456367	0.0428181	0.00473617	0.00452493	0.0291542	0.0149819	-0.0193597	0.0160107	0.0180403	0.0204756	0.00446486	0.0198472	0.0236529	0.026733	0.00688576	0.587306	0.50602	0.98367	1.07259	0.603224	0.471565	1.58227	1.40977	1.6058	1.31026
1718	3	TRUE	FALSE	TRUE	FALSE	TRUE	FALSE	FALSE	0.171667	45.4649	7.93662	23.5038	1.63049	9.81744	2.00574	0.0779167	0.0970833	0.0779167	0.0970833	0.132186	0.119028	0.877248	0.466111	0.0452058	0.446594	0.0857714	0.00617669	0.0063418	0.0361527	0.0153903	-0.0188093	0.0278388	0.0294861	0.0309994	0.00316058	0.033059	0.0395709	0.0480574	0.0149985	0.793308	0.779059	1.08498	1.36061	0.732596	0.57489	1.5206	1.61448	1.40258	1.16873
1722	3	TRUE	FALSE	FALSE	TRUE	TRUE	FALSE	FALSE	0.264444	27.2816	7.30091	23.6052	1.79408	14.6514	1.86073	0.131111	0.136667	0.109444	0.158333	0.10925	0.129933	0.886131	0.493869	0.0163471	0.47759	0.0389899	0.00588664	0.00503205	0.028267	0.0178762	-0.0200352	0.0133386	0.0155134	0.0175174	0.00417885	0.00905213	0.0139983	0.0210418	0.0119897	0.527972	0.456981	0.812991	0.964886	0.64984	0.475224	0.786886	0.83368	0.960041	0.853952
1813	3	TRUE	FALSE	TRUE	FALSE	TRUE	FALSE	FALSE	0.26	24.1659	6.35692	26.1328	1.96503	13.0459	1.92922	0.132083	0.13125	0.122083	0.14125	0.086127	0.0536269	0.904455	0.459235	0.0212334	0.460512	0.0463337	0.00623427	0.00407906	0.0343204	0.0155715	-0.0183185	0.0195968	0.0213422	0.0237613	0.00416452	0.0165574	0.0218081	0.0274269	0.0108695	0.489468	0.438054	0.845668	0.845916	0.583145	0.517475	1.10466	0.574277	1.27035	0.673313
1815	3	TRUE	FALSE	FALSE	TRUE	TRUE	FALSE	FALSE	0.1675	46.3479	7.89389	21.3784	1.88789	11.1843	3.63839	0.07125	0.0995833	0.07375	0.0970833	0.157876	0.157876	0.887441	0.434677	0.0161419	0.461728	0.0328631	0.00621427	0.00580714	0.0325661	0.0107939	-0.0189613	0.0212344	0.0234144	0.0264704	0.00523596	0.0228256	0.0282996	0.0330646	0.010239	0.746627	0.771854	1.04222	1.39038	0.720449	0.558785	1.03925	2.06147	0.990299	1.44147
3980	3	TRUE	FALSE	TRUE	FALSE	TRUE	FALSE	FALSE	0.32381	21.1457	6.82988	19.8511	1.06319	12.0568	3.0998	0.184286	0.142857	0.163095	0.164048	0.123734	0.0964903	0.867191	0.488582	0.034379	0.487801	0.0682881	0.00640294	0.00466623	0.0311006	0.0178973	-0.0210514	0.0184164	0.0209625	0.0233727	0.00495628	0.0332691	0.0383398	0.043212	0.00994291	0.477466	0.408289	0.762711	0.901831	0.63386	0.455296	0.647861	0.924502	0.856488	1.01429
4387	3	TRUE	FALSE	TRUE	FALSE	TRUE	FALSE	FALSE	0.258333	25.4766	6.62685	22.0911	2.03143	15.8228	1.62934	0.141667	0.12	0.120417	0.14125	0.0836377	0.086529	0.879409	0.497787	0.019916	0.467454	0.044507	0.00438131	0.0043742	0.033455	0.0132281	-0.0232089	0.0187754	0.0209922	0.0224709	0.00369554	0.0157281	0.0222857	0.0278721	0.012144	0.539343	0.468043	0.948634	0.933618	0.569603	0.510765	2.14346	0.933342	2.25866	1.01931
5902	3	TRUE	FALSE	TRUE	FALSE	TRUE	FALSE	FALSE	0.292	21.1657	6.22607	16.3613	0.441304	12.3847	1.79556	0.164667	0.130667	0.16	0.135333	0.20203	0.106693	0.79797	0.440487	0.0108939	0.478067	0.0404854	0.00732356	0.00454789	0.028981	0.0202767	-0.015205	0.0194381	0.0215549	0.0236132	0.00417513	0.0142079	0.0203307	0.0260857	0.0118777	0.502779	0.452171	0.828111	0.96625	0.61007	0.472223	1.02433	0.902569	1.23569	0.939153
5907	3	TRUE	FALSE	TRUE	FALSE	TRUE	FALSE	FALSE	0.289167	26.033	7.60771	22.0597	3.32812	13.1368	0.853893	0.1525	0.14	0.1425	0.15	0.0425293	0.042718	0.9346	0.495796	0.0258913	0.476604	0.0236031	0.00585088	0.00457674	0.0308265	0.0182302	-0.021082	0.0184173	0.0205786	0.0222021	0.00378482	0.021657	0.0269436	0.0317567	0.0100997	0.52883	0.487322	0.87535	0.958889	0.611169	0.510816	1.0052	0.799242	1.16162	0.826527
5916	3	TRUE	FALSE	TRUE	FALSE	TRUE	FALSE	FALSE	0.282083	22.0137	6.27522	17.6621	6.64007	12.7746	1.16369	0.172708	0.112708	0.148125	0.137292	0.22933	0.138365	0.77067	0.478367	0.03218	0.46956	0.0364754	0.00469747	0.00378633	0.028998	0.0174033	-0.0214403	0.0160269	0.0182162	0.0201251	0.00409822	0.00870703	0.0153363	0.0230538	0.0143468	0.551776	0.441366	0.908684	0.90541	0.610221	0.48951	2.1315	0.949219	2.30267	1.06054
5927	3	TRUE	FALSE	TRUE	FALSE	TRUE	FALSE	FALSE	0.302564	20.6351	6.1824	18.1232	0.778228	11.8219	0.724333	0.172308	0.13359	0.147949	0.157949	0.122635	0.099755	0.859558	0.44953	0.0272312	0.483188	0.0542054	0.0049712	0.00378094	0.0269207	0.0197393	-0.0151248	0.0142721	0.016394	0.0183971	0.00412509	0.0195714	0.0231935	0.0275443	0.00797286	0.46454	0.390503	0.750876	0.920752	0.622435	0.423674	0.722754	1.28504	0.983018	1.37391
6063	3	TRUE	FALSE	FALSE	TRUE	TRUE	FALSE	FALSE	0.241667	24.8095	5.94864	19.4362	2.7915	13.354	2.94723	0.125	0.12	0.115833	0.129167	0.132305	0.0767947	0.867695	0.491793	0.0322468	0.498583	0.0648526	0.00627199	0.00473315	0.0294442	0.0166335	-0.0157674	0.015181	0.0170449	0.0206925	0.00551145	0.0225772	0.0299649	0.0353262	0.012749	0.510139	0.457802	0.808879	0.896089	0.632179	0.512241	1.05173	0.987997	1.31944	1.08086
6068	3	TRUE	FALSE	FALSE	TRUE	TRUE	FALSE	FALSE	0.242	23.383	5.70053	16.7693	1.6196	12.331	2.35065	0.138	0.107333	0.120667	0.124667	0.120361	0.0906337	0.876321	0.479635	0.0434229	0.491319	0.0602123	0.00416275	0.00380032	0.0286738	0.0148862	-0.0178954	0.0153959	0.0175069	0.0191144	0.00371846	0.0244156	0.028048	0.0309078	0.00649228	0.513678	0.454306	0.781753	0.938134	0.658237	0.485655	0.85935	0.989396	1.09369	1.0317
6091	3	TRUE	FALSE	FALSE	TRUE	TRUE	FALSE	FALSE	0.235556	26.7107	6.11765	20.8545	1.70871	12.2695	3.18577	0.110556	0.128333	0.108889	0.13	0.141806	0.141324	0.887081	0.498541	0.0474209	0.455591	0.0502036	0.00493112	0.00462985	0.0308048	0.013281	-0.0198391	0.0184888	0.0207875	0.0231726	0.00468375	0.0231303	0.0285079	0.0334253	0.010295	0.498319	0.474823	0.946205	0.990491	0.530382	0.476518	1.37011	1.23097	1.40372	1.21931
6098	3	TRUE	FALSE	FALSE	TRUE	TRUE	FALSE	FALSE	0.199167	30.002	6.02821	21.0716	1.70802	11.2923	1.63207	0.0854167	0.117083	0.0775	0.125	0.194488	0.194488	0.91368	0.465882	0.0501865	0.430458	0.0593438	0.00410378	0.00466592	0.0306338	0.01327	-0.0137398	0.0172419	0.0186513	0.0215409	0.00429901	0.0203788	0.0242153	0.0291609	0.00878216	0.497663	0.479262	0.933678	1.01583	0.533497	0.472799	1.62161	1.48404	1.72956	1.45482
254	6	TRUE	FALSE	TRUE	FALSE	FALSE	TRUE	FALSE	0.356667	20.8182	7.49456	25.6768	1.0176	10.5237	2.23367	0.195	0.165	0.178333	0.181667	0.0740741	0.12963	0.87037	0.462963	0	0.475237	0.123448	0.00599366	0.00498243	0.0301364	0.0175269	-0.0206333	0.0166975	0.0198636	0.0229155	0.00621801	0.0264832	0.0309173	0.037669	0.0111859	0.429081	0.3701	0.832577	0.720703	0.527288	0.51643	1.05887	0.611492	1.29441	0.8796
259	6	TRUE	FALSE	TRUE	FALSE	FALSE	TRUE	FALSE	0.401667	13.9065	5.5043	22.3987	2.21753	12.7684	1.1314	0.256667	0.148333	0.2175	0.1875	0.185245	0.16997	0.818887	0.423529	0.0667677	0.4905	0.104744	0.0078925	0.00559127	0.028909	0.0194474	-0.0141363	0.00907138	0.0145784	0.0177402	0.00866887	0.0173534	0.0280437	0.036257	0.0189036	0.38611	0.309404	0.68841	0.67925	0.571919	0.452509	0.819334	0.464908	1.22274	0.686876
506	6	TRUE	FALSE	FALSE	TRUE	FALSE	TRUE	FALSE	0.3075	17.4751	5.42887	19.4914	1.8115	12.8942	1.38	0.1725	0.138333	0.160417	0.150417	0.0984351	0.0932891	0.887999	0.493999	0.0462025	0.470729	0.0598738	0.00633633	0.00616572	0.0301625	0.0186695	-0.0131546	0.0136089	0.016012	0.0188951	0.00528623	0.0319968	0.0397789	0.0462445	0.0142477	0.401834	0.373307	0.665455	0.916032	0.606955	0.410975	0.72393	0.724727	1.09165	0.793492
509	6	TRUE	FALSE	FALSE	TRUE	FALSE	TRUE	FALSE	0.288667	20.9668	6.08483	18.8122	1.39259	13.4364	1.16986	0.153333	0.138667	0.146	0.146	0.0794955	0.0688352	0.903097	0.467842	0.0341121	0.487562	0.0430974	0.00772402	0.00550606	0.0324902	0.0131265	-0.0195677	0.0194725	0.0219064	0.02346	0.00398744	0.0394392	0.0436524	0.0471948	0.00775554	0.448094	0.415707	0.726516	0.875181	0.618814	0.478767	0.969537	0.789782	1.32842	0.891593
529	6	TRUE	FALSE	TRUE	FALSE	FALSE	TRUE	FALSE	0.362222	15.3041	5.55605	19.338	2.2469	14.1562	1.33977	0.217778	0.147778	0.206111	0.159444	0.208059	0.160228	0.795413	0.443795	0.0136524	0.451279	0.0950895	0.00687611	0.00395211	0.0302441	0.0182365	-0.0151832	0.0173203	0.0198535	0.0224711	0.00515088	0.0429988	0.0511887	0.058531	0.0155322	0.390042	0.356726	0.660398	0.802595	0.593465	0.44663	0.820234	0.809687	1.24187	0.994048
530	6	TRUE	FALSE	TRUE	FALSE	FALSE	TRUE	FALSE	0.2525	25.1309	6.39116	25.479	2.76248	14.4673	2.68165	0.129167	0.126667	0.129583	0.12625	0.109207	0.102121	0.904606	0.460616	0.0303854	0.491482	0.0488724	0.00671167	0.00446659	0.0327467	0.0167807	-0.0191073	0.0202679	0.0241249	0.0274413	0.00717346	0.0361936	0.0436443	0.050741	0.0145475	0.517757	0.516877	0.870485	0.984588	0.592611	0.525268	1.29779	0.615522	1.50797	0.619566
532	6	TRUE	FALSE	FALSE	TRUE	FALSE	TRUE	FALSE	0.331667	20.8913	6.9745	21.7406	1.9619	13.8471	3.15182	0.170417	0.164583	0.159167	0.175833	0.0780554	0.0603911	0.904765	0.473091	0.0246371	0.469451	0.0374014	0.00680541	0.00508935	0.0285491	0.0167576	-0.0189299	0.0150748	0.0176378	0.0221108	0.00703593	0.0305046	0.038837	0.0469822	0.0164776	0.441455	0.402826	0.733414	0.86623	0.60218	0.465551	0.824605	0.635205	1.12818	0.738759
544	6	TRUE	FALSE	FALSE	TRUE	FALSE	TRUE	FALSE	0.325	16.5175	5.40749	19.7416	0.433191	12.1442	1.35983	0.18375	0.144583	0.178333	0.15	0.18774	0.10643	0.81266	0.384361	0.0567035	0.438614	0.0676446	0.00844187	0.00463622	0.0309447	0.0163131	-0.0166507	0.0174693	0.019214	0.0211732	0.00370385	0.0177528	0.0220147	0.0266556	0.0089028	0.403343	0.342451	0.648253	0.78497	0.620204	0.436983	0.930623	0.650083	1.40632	0.833302
1088	6	TRUE	FALSE	TRUE	FALSE	FALSE	TRUE	FALSE	0.283333	25.8918	7.3978	21.1146	0.775728	13.5918	2.04192	0.156333	0.130333	0.128	0.158667	0.0619169	0.0968216	0.89086	0.488566	0.0403479	0.48891	0.0361757	0.00504667	0.00468222	0.0328112	0.0168111	-0.023405	0.0183676	0.0207717	0.0224843	0.00411671	0.0240586	0.0306991	0.0359549	0.0118963	0.547051	0.467408	0.848034	1.05186	0.653059	0.444764	0.741924	0.694101	0.850786	0.655696
1089	6	TRUE	FALSE	FALSE	TRUE	FALSE	TRUE	FALSE	0.298667	23.1952	6.97235	17.1606	1.36384	12.4811	1.5938	0.171	0.131	0.149	0.153	0.112053	0.101401	0.858496	0.477021	0.0450757	0.490062	0.0255735	0.00530056	0.00485516	0.0304446	0.018647	-0.0218267	0.0111191	0.0157149	0.019837	0.00871794	0.0110241	0.0176596	0.0248561	0.0138321	0.517152	0.442897	0.99986	1.03362	0.517997	0.430452	1.04553	0.867849	1.04557	0.82679
1163	6	TRUE	FALSE	FALSE	TRUE	FALSE	TRUE	FALSE	0.37	16.5676	6.12781	26.5898	1.38689	12.8182	2.4917	0.2275	0.145833	0.193333	0.18	0.123403	0.155804	0.874661	0.464944	0.0748453	0.47423	0.0453601	0.00734252	0.00489659	0.0277111	0.0213072	-0.0148202	0.00794603	0.0126387	0.0157358	0.00778976	0.0225254	0.029753	0.0361493	0.0136239	0.419694	0.343455	0.799315	0.812059	0.530836	0.427104	1.13281	0.924635	1.39454	1.17409
1171	6	TRUE	FALSE	TRUE	FALSE	FALSE	TRUE	FALSE	0.285	23.9202	6.87691	21.9873	1.65669	15.7868	0.674294	0.160417	0.127917	0.14875	0.139583	0.194906	0.100514	0.794456	0.451079	0.0263163	0.470281	0.065943	0.00647517	0.0050044	0.0345239	0.0176763	-0.0237004	0.0239748	0.0264487	0.0282408	0.00426599	0.0208298	0.0267877	0.034026	0.0131962	0.515899	0.479653	0.869255	1.02226	0.594704	0.469883	0.990398	1.08369	1.13875	1.04027
1179	6	TRUE	FALSE	TRUE	FALSE	FALSE	TRUE	FALSE	0.3825	16.3992	6.31948	24.4439	2.42099	15.8107	3.16447	0.232083	0.15375	0.2225	0.163333	0.288013	0.177766	0.711987	0.498703	0.0362537	0.454872	0.0078181	0.00785953	0.00551391	0.0310658	0.0131749	-0.0246812	0.0208396	0.023594	0.0262069	0.00536727	0.0272165	0.0362347	0.0459316	0.0187151	0.403365	0.37413	0.616084	0.72989	0.654577	0.512661	0.587224	0.441692	0.949017	0.611423
1301	6	TRUE	FALSE	FALSE	TRUE	FALSE	TRUE	FALSE	0.43	14.3057	6.01413	23.176	1.92692	13.4828	2.62432	0.282083	0.15125	0.2375	0.195833	0.248305	0.212425	0.742923	0.415001	0.0252244	0.482333	0.0677079	0.00587895	0.00488789	0.0297755	0.0177942	-0.0212385	0.0167022	0.0195345	0.0228548	0.00615254	0.0263838	0.032122	0.0381072	0.0117233	0.401751	0.323573	0.663946	0.668445	0.612176	0.48301	0.873884	0.493985	1.34064	0.742574
1422	6	TRUE	FALSE	FALSE	TRUE	FALSE	TRUE	FALSE	0.222222	31.0977	6.99841	25.4555	1.71328	14.1319	1.15698	0.102778	0.122778	0.0977778	0.127778	0.125156	0.110871	0.894624	0.462271	0.0430446	0.498949	0.0351257	0.0066425	0.00561194	0.0320087	0.0179888	-0.0179513	0.0156957	0.0178858	0.0209008	0.00520511	0.0099458	0.0157476	0.0209471	0.0110013	0.558867	0.528003	0.940266	0.992475	0.598138	0.533154	1.11839	0.991096	1.17508	0.989576
1425	6	TRUE	FALSE	FALSE	TRUE	FALSE	TRUE	FALSE	0.204167	33.3565	6.91844	23.2597	0.944098	14.6897	1.46045	0.09	0.1175	0.0854167	0.122083	0.156858	0.157063	0.913562	0.493605	0.0148108	0.485676	0.0595011	0.00621325	0.00612407	0.0299605	0.0161648	-0.0180595	0.0166337	0.0186304	0.0208285	0.00419476	0.0176917	0.0252023	0.0301167	0.012425	0.571231	0.553603	1.07453	1.27358	0.533259	0.435808	1.86404	1.65628	1.71202	1.28239
1583	6	TRUE	FALSE	FALSE	TRUE	FALSE	TRUE	FALSE	0.243333	25.7048	6.31916	22.7777	0.70517	13.2847	1.9488	0.114167	0.1325	0.11125	0.135417	0.103739	0.116904	0.897327	0.444822	0.0337699	0.456524	0.0495142	0.00864485	0.00491864	0.0324923	0.0157772	-0.0152874	0.0207543	0.0235184	0.0283099	0.00755567	0.0330411	0.0408624	0.048164	0.015123	0.493478	0.464268	0.773937	0.937314	0.636759	0.495843	0.954729	0.666122	1.23647	0.710932
1716	6	TRUE	FALSE	TRUE	FALSE	FALSE	TRUE	FALSE	0.264667	25.715	6.84607	21.7424	1.70346	13.8707	1.38946	0.154333	0.113667	0.141	0.127	0.213277	0.127449	0.795918	0.482723	0.0228438	0.494933	0.0675989	0.00542831	0.00552389	0.0329431	0.0164597	-0.0243341	0.0217447	0.0233489	0.0248306	0.00308592	0.0219487	0.0297769	0.0374267	0.015478	0.596176	0.504683	0.965986	0.924196	0.619967	0.545396	1.35354	0.987088	1.3988	1.11735
1718	6	TRUE	FALSE	TRUE	FALSE	FALSE	TRUE	FALSE	0.2325	32.2369	7.57889	22.5648	2.7725	12.1342	1.5709	0.11125	0.124583	0.09875	0.137083	0.111947	0.118796	0.935675	0.463357	0.0259159	0.491227	0.0560169	0.00681258	0.00555361	0.0319504	0.0167543	-0.0211483	0.0206941	0.0237197	0.0273812	0.00668708	0.016783	0.024103	0.0313554	0.0145724	0.610293	0.543457	0.919135	1.12381	0.667255	0.48381	1.14794	0.845477	1.23947	0.755448
1820	6	TRUE	FALSE	FALSE	TRUE	FALSE	TRUE	FALSE	0.225	27.291	6.22863	20.4262	1.97723	17.8497	2.47294	0.118333	0.11	0.105833	0.1225	0.26024	0.0836257	0.73976	0.492674	0.0357139	0.476806	0.0358722	0.00765692	0.0064636	0.0300342	0.018185	-0.0155719	0.0197498	0.0216887	0.0239152	0.00416534	0.0167598	0.0213132	0.0260621	0.00930234	0.557549	0.50863	0.925206	0.987569	0.607104	0.516949	1.2888	0.914231	1.3924	0.933236
5984	6	TRUE	FALSE	TRUE	FALSE	FALSE	TRUE	FALSE	0.344167	17.638	6.11834	20.9787	0.866218	14.144	1.73209	0.194167	0.153333	0.188333	0.159167	0.132264	0.100522	0.875017	0.484602	0.0119219	0.449975	0.0244145	0.00602909	0.0038261	0.032075	0.0140887	-0.0210917	0.020856	0.0226501	0.0250202	0.00416417	0.0351053	0.0397523	0.0459126	0.0108073	0.407462	0.386591	0.681895	0.85847	0.603749	0.449618	0.710047	0.65111	1.056	0.751939
5988	6	TRUE	FALSE	FALSE	TRUE	FALSE	TRUE	FALSE	0.368333	14.7506	5.47263	20.6333	1.32096	14.402	1.67053	0.215833	0.155833	0.216667	0.155	0.210492	0.163972	0.791663	0.484322	0.0139122	0.40001	0.0191644	0.00747931	0.00463262	0.033163	0.0190626	-0.0140532	0.0192264	0.0215207	0.0239387	0.00471229	0.0316682	0.041741	0.0514108	0.0197427	0.358083	0.353151	0.550258	0.647744	0.651327	0.545329	0.652548	0.759166	1.17676	1.17887
5999	6	TRUE	FALSE	TRUE	FALSE	FALSE	TRUE	FALSE	0.339167	20.4185	6.97011	22.2159	2.64132	12.5351	5.42465	0.18625	0.15625	0.175833	0.166667	0.0954351	0.080987	0.887479	0.464345	0.0139672	0.466143	0.0453281	0.00565415	0.00466311	0.0300312	0.0161098	-0.0223348	0.017759	0.0196888	0.0225425	0.00478352	0.033575	0.0402646	0.045558	0.011983	0.432462	0.394885	0.686689	0.80951	0.635106	0.489103	0.682523	0.801776	0.999958	1.00003
7363	6	TRUE	FALSE	TRUE	FALSE	FALSE	TRUE	FALSE	0.25303	23.0366	5.87285	23.2941	2.17571	12.0535	1.75292	0.140303	0.116061	0.132879	0.123485	0.12534	0.0812794	0.869833	0.492513	0.0286712	0.489521	0.0606004	0.00525305	0.00355028	0.0333838	0.0167606	-0.0158287	0.0188161	0.020899	0.0232435	0.00442736	0.0247944	0.0289106	0.0334386	0.00864418	0.495186	0.465679	0.738129	0.976469	0.672756	0.479286	0.647186	1.22295	0.864493	1.24391
7379	6	TRUE	FALSE	TRUE	FALSE	FALSE	TRUE	FALSE	0.302857	23.2237	7.05036	20.6895	1.33577	10.7643	2.0673	0.17	0.13619	0.144524	0.161667	0.0577361	0.105254	0.892813	0.432867	0.0530427	0.463863	0.0402322	0.00452763	0.0037822	0.0320922	0.0159186	-0.0221671	0.0149864	0.0180288	0.0201412	0.00515481	0.0235377	0.0278367	0.031835	0.00829734	0.491823	0.442416	0.871721	0.970394	0.573685	0.457354	1.16207	0.581658	1.29648	0.600353
7389	6	TRUE	FALSE	TRUE	FALSE	FALSE	TRUE	FALSE	0.249167	26.7443	6.71548	21.9792	1.92398	12.4673	3.03049	0.127292	0.125208	0.125833	0.126667	0.104838	0.0672794	0.898838	0.474921	0.0366152	0.495523	0.0528529	0.00585778	0.0040365	0.0315786	0.0143775	-0.0211482	0.0167107	0.0184223	0.0207316	0.00402085	0.0119997	0.0195637	0.0271627	0.0151629	0.519581	0.516806	0.857852	1.07892	0.608078	0.48483	1.20555	1.33991	1.39693	1.17337
7410	6	TRUE	FALSE	TRUE	FALSE	FALSE	TRUE	FALSE	0.236111	29.5528	7.01612	17.8231	3.28842	9.62407	1.31304	0.123611	0.115833	0.111111	0.128333	0.0758704	0.0833065	0.900546	0.492636	0.0611088	0.480537	0.0550703	0.00608037	0.00360514	0.0335649	0.0143849	-0.0222752	0.0232895	0.0251339	0.0271362	0.0038467	0.0361013	0.0414438	0.0469372	0.0108359	0.58234	0.510607	1.05249	1.12934	0.559417	0.451138	1.58888	1.16953	1.49947	1.02545
7412	6	TRUE	FALSE	FALSE	TRUE	FALSE	TRUE	FALSE	0.23875	33.5688	8.0962	26.5122	2.46517	8.85765	3.68834	0.112917	0.129167	0.0964583	0.145625	0.144344	0.148974	0.883081	0.462502	0.032549	0.473962	0.0359851	0.00589624	0.00514077	0.0319413	0.0161786	-0.0250728	0.0133037	0.0169214	0.0206085	0.00730478	0.00600104	0.0132847	0.0194143	0.0134133	0.627133	0.546472	1.08678	1.08175	0.579136	0.507868	1.60789	0.977413	1.47267	0.890902
7445	6	TRUE	FALSE	FALSE	TRUE	FALSE	TRUE	FALSE	0.169333	47.3415	8.15241	23.1701	7.00124	10.2584	3.84383	0.0693333	0.103333	0.0556667	0.117	0.277294	0.277294	0.912245	0.482395	0.0081541	0.455155	0.0696985	0.00502823	0.00506559	0.0273274	0.0105935	-0.0260383	0.0172553	0.0200131	0.0224363	0.00518103	0.0293536	0.0344711	0.0386892	0.00933555	0.754338	0.674206	1.26254	1.31232	0.59916	0.514682	1.99628	1.79267	1.58473	1.36417
7453	6	TRUE	FALSE	FALSE	TRUE	FALSE	TRUE	FALSE	0.294	27.1078	8.00842	18.417	3.3699	7.15637	2.16428	0.143667	0.153667	0.122333	0.175	0.136104	0.131372	0.883641	0.462425	0.0366225	0.486923	0.0590766	0.00693821	0.00494269	0.0303518	0.0142564	-0.0256575	0.0132221	0.0172852	0.0203816	0.00715954	0.0261729	0.0318886	0.0372989	0.011126	0.521131	0.458127	0.995352	0.961063	0.527468	0.477643	0.942067	0.719591	0.950608	0.75629
3615	10	TRUE	FALSE	TRUE	FALSE	FALSE	FALSE	TRUE	0.221667	35.1476	7.9064	23.3193	1.75338	11.1025	1.8023	0.0891667	0.135833	0.0891667	0.135833	0.21476	0.210914	0.881633	0.493384	0.0579566	0.498211	0.0352999	0.00761631	0.0055201	0.0363559	0.0179948	-0.0183787	0.0225767	0.0245292	0.0266201	0.00404338	0.0125923	0.0185028	0.0238093	0.011217	0.598543	0.568877	1.07696	1.15411	0.556277	0.495441	1.58109	0.990342	1.45645	0.852478
3706	10	TRUE	FALSE	TRUE	FALSE	FALSE	FALSE	TRUE	0.244167	26.0498	6.44099	26.6802	0.934656	15.1334	1.5711	0.140833	0.106667	0.119167	0.128333	0.0592977	0.0898611	0.900645	0.444854	0.0122336	0.480002	0.0207549	0.00369349	0.00507554	0.0351083	0.0235745	-0.0144833	0.013945	0.0162825	0.0194314	0.00548641	0.0064922	0.00936634	0.0136494	0.00715724	0.58522	0.500217	0.941085	0.941547	0.625614	0.531906	1.64178	0.955559	1.69578	1.01668
3710	10	TRUE	FALSE	TRUE	FALSE	FALSE	FALSE	TRUE	0.248333	28.1776	7.08393	22.1782	1.78642	14.0928	2.04543	0.123333	0.128333	0.11375	0.137917	0.130805	0.0816181	0.869107	0.473938	0.0550632	0.494719	0.0472892	0.00621181	0.00549083	0.0365427	0.0106624	-0.0266538	0.0209887	0.0232678	0.0264678	0.00547909	0.0264669	0.0304561	0.0361061	0.00963915	0.544704	0.51128	0.993333	0.999958	0.554742	0.514236	1.17991	0.994902	1.18207	1.00272
3737	10	TRUE	FALSE	TRUE	FALSE	FALSE	FALSE	TRUE	0.184667	37.6132	7.05467	24.4899	2.14939	12.025	2.41524	0.0843333	0.103667	0.0696667	0.118333	0.187444	0.188015	0.889808	0.465954	0.0472393	0.492268	0.0423944	0.00653854	0.00584119	0.0348768	0.0147622	-0.0186891	0.0214505	0.0229049	0.0241953	0.00274479	0.0261493	0.0297919	0.0328724	0.00672304	0.663322	0.585988	1.14376	1.15758	0.58176	0.506593	2.15359	1.22959	1.87487	1.06796
8652	10	TRUE	FALSE	TRUE	FALSE	FALSE	FALSE	TRUE	0.260833	28.8371	7.62029	24.2118	1.89197	15.0158	1.33851	0.134167	0.13	0.116667	0.1475	0.0815121	0.0745628	0.915135	0.489449	0.0185706	0.484148	0.0361081	0.00662356	0.00524058	0.033417	0.0204172	-0.0178952	0.0227568	0.0245217	0.0260282	0.0032714	0.0389865	0.0431992	0.0463417	0.00735518	0.565238	0.500822	1.03338	0.960702	0.548958	0.523954	1.44158	1.19925	1.41042	1.2454
8814	10	TRUE	FALSE	FALSE	TRUE	FALSE	FALSE	TRUE	0.2	35.641	7.20159	23.3925	2.63867	13.2314	3.36322	0.0894444	0.113889	0.0794444	0.123889	0.197827	0.181588	0.88196	0.488919	0.0339793	0.494965	0.0531464	0.00549267	0.00575421	0.0321742	0.0150326	-0.0201521	0.0157095	0.018286	0.0206826	0.00497312	0.0114137	0.0173112	0.0221005	0.0106868	0.620209	0.570018	0.973691	1.10301	0.636532	0.516583	1.34872	1.30613	1.3898	1.18395
8828	10	TRUE	FALSE	FALSE	TRUE	FALSE	FALSE	TRUE	0.210833	37.1484	7.95592	23.1947	1.25489	10.4506	1.8616	0.0995833	0.114583	0.0825	0.131667	0.152813	0.152813	0.90514	0.486316	0.0252889	0.464871	0.0332864	0.00611391	0.00565279	0.0331651	0.0176301	-0.0203761	0.0178058	0.0199423	0.0222668	0.00446101	0.0123058	0.0180538	0.0226636	0.0103578	0.676223	0.59387	1.09563	1.21335	0.620528	0.492356	1.47699	1.05133	1.34898	0.852878
8829	10	TRUE	FALSE	FALSE	TRUE	FALSE	FALSE	TRUE	0.222222	26.9234	6.03133	27.5037	1.89314	15.6975	2.80855	0.123333	0.102222	0.102778	0.122778	0.149375	0.108189	0.850625	0.492228	0.00781281	0.473471	0.0702427	0.00489434	0.00446696	0.0311438	0.0183144	-0.0152554	0.0153101	0.0169048	0.0187245	0.00341434	0.0129029	0.0179845	0.0233938	0.0104909	0.592974	0.507913	1.01687	1.00176	0.583879	0.508504	1.79553	1.15807	1.7475	1.15537
8839	10	TRUE	FALSE	TRUE	FALSE	FALSE	FALSE	TRUE	0.256667	22.7326	5.87964	25.5241	3.1337	15.5348	2.11286	0.141667	0.118333	0.143333	0.116667	0.146595	0.116873	0.850547	0.472407	0.0437431	0.425252	0.0719842	0.00707545	0.00480294	0.037669	0.0176376	-0.0178408	0.0230375	0.024531	0.0258747	0.00283728	0.0314536	0.0359826	0.0410183	0.00956478	0.520491	0.480979	0.940159	1.02807	0.555473	0.47111	1.72863	1.69889	1.83933	1.60402
8863	10	TRUE	FALSE	FALSE	TRUE	FALSE	FALSE	TRUE	0.2325	30.633	7.21692	20.2922	2.67038	11.5062	2.11434	0.11625	0.119583	0.104583	0.13125	0.0706033	0.129834	0.880582	0.413125	0.0401731	0.456467	0.052276	0.00574581	0.00586293	0.0321989	0.0142854	-0.0219284	0.0182168	0.0214229	0.0247453	0.00652854	0.0284396	0.0354405	0.0415817	0.0131421	0.571156	0.544263	0.930931	1.07685	0.61859	0.505965	1.23944	0.916829	1.33788	0.848474
8865	10	TRUE	FALSE	FALSE	TRUE	FALSE	FALSE	TRUE	0.24	28.8197	7.00346	21.9043	1.86557	12.5175	1.08682	0.133333	0.11	0.126111	0.117222	0.12131	0.0753768	0.87869	0.493276	0.0137952	0.470941	0.065168	0.00443435	0.00436765	0.0302825	0.0158961	-0.0229495	0.0183994	0.0196979	0.0211363	0.00273693	0.0277461	0.0319737	0.0369837	0.00923758	0.619009	0.575698	0.971243	1.09639	0.64634	0.53122	1.1455	0.967517	1.15617	0.885922
8867	10	TRUE	FALSE	FALSE	TRUE	FALSE	FALSE	TRUE	0.211667	33.9233	7.27511	21.5041	3.03063	9.44628	4.36417	0.0941667	0.120833	0.0845833	0.130417	0.170186	0.170186	0.905895	0.46769	0.0339515	0.484989	0.0474603	0.00637411	0.00596657	0.0340133	0.0153992	-0.0194818	0.0175037	0.0190893	0.0231354	0.00563165	0.0204721	0.0264858	0.03287	0.0123979	0.600614	0.55559	0.974978	1.11057	0.617921	0.501462	1.38148	1.10277	1.43928	0.98322
1165	3	FALSE	TRUE	FALSE	TRUE	TRUE	FALSE	FALSE	0.237222	29.4622	7.03333	16.6145	2.08138	9.15755	1.18909	0.123889	0.116667	0.118333	0.122222	0.0769724	0.0613317	0.918042	0.473675	0.0124344	0.483447	0.0302873	0.00761184	0.0051264	0.0320888	0.0142238	-0.0257966	0.0225022	0.0246703	0.0272839	0.00478175	0.0402718	0.0476266	0.0523604	0.0120886	0.612589	0.569221	1.01713	1.05672	0.605236	0.541698	1.05624	0.982599	1.04292	0.902728
1191	3	FALSE	TRUE	FALSE	TRUE	TRUE	FALSE	FALSE	0.238889	29.666	7.15526	16.7307	2.54997	13.4956	1.39871	0.113611	0.128611	0.103889	0.138333	0.112133	0.108081	0.92661	0.489879	0.0162104	0.474525	0.0342081	0.00559395	0.00588971	0.0330652	0.014522	-0.0213767	0.020275	0.0223928	0.0246392	0.00436425	0.00670274	0.0130983	0.0178016	0.0110988	0.552633	0.52855	0.928976	1.09302	0.601474	0.491727	1.45606	0.995763	1.56612	0.915833
1193	3	FALSE	TRUE	TRUE	FALSE	TRUE	FALSE	FALSE	0.29	21.6487	6.1997	21.0421	2.41004	12.2254	1.1419	0.154167	0.139167	0.156667	0.136667	0.149844	0.0739955	0.852214	0.492837	0.0169952	0.462581	0.0416108	0.00692879	0.00407375	0.0347265	0.0168177	-0.0168953	0.0225228	0.0240731	0.0260651	0.00354227	0.0308324	0.0349296	0.0397695	0.00893703	0.455868	0.449866	0.717116	0.871585	0.636475	0.516067	1.1224	0.908613	1.56373	1.03615
1198	3	FALSE	TRUE	FALSE	TRUE	TRUE	FALSE	FALSE	0.233889	25.4972	6.01736	18.7997	1.99961	14.6461	1.74689	0.128056	0.109167	0.116944	0.120278	0.103596	0.101242	0.894419	0.493046	0.0296228	0.466528	0.0564111	0.00403032	0.00387498	0.0292973	0.0185837	-0.0157854	0.0167206	0.0181572	0.0200559	0.00333533	0.0114972	0.0146287	0.0185432	0.007046	0.538605	0.496839	0.893863	1.08083	0.603337	0.461469	1.56617	1.51195	1.72645	1.4071
1199	3	FALSE	TRUE	TRUE	FALSE	TRUE	FALSE	FALSE	0.173889	44.4109	7.76434	22.1025	1.13818	10.8959	1.3787	0.0894444	0.0877778	0.0875	0.0897222	0.104583	0.0802402	0.907906	0.485386	0.019602	0.466607	0.0500811	0.00637392	0.00541641	0.0331206	0.0152888	-0.0222556	0.0221052	0.0238604	0.0263229	0.00421774	0.0121337	0.0154882	0.0187107	0.006577	0.851578	0.816255	1.19892	1.40794	0.714903	0.584664	1.63535	2.02229	1.32858	1.44303
1703	3	FALSE	TRUE	TRUE	FALSE	TRUE	FALSE	FALSE	0.251667	24.2421	6.15707	20.314	1.54499	12.6397	1.04783	0.149167	0.105833	0.133056	0.121944	0.164206	0.124057	0.839763	0.469751	0.0241454	0.476073	0.0353345	0.00542559	0.00444366	0.0341963	0.0196737	-0.0171942	0.0207111	0.0225089	0.0243965	0.00368548	0.0199759	0.0237184	0.0286592	0.00868333	0.575018	0.503307	0.908129	1.01616	0.638336	0.495651	1.49055	0.931613	1.59519	0.910211
1710	3	FALSE	TRUE	TRUE	FALSE	TRUE	FALSE	FALSE	0.321333	19.2867	6.24646	23.8934	2.84143	13.9878	6.10203	0.174	0.150667	0.167	0.157667	0.0822384	0.0678045	0.918032	0.496745	0.0700859	0.488667	0.0417079	0.00344963	0.00393519	0.0318141	0.0197427	-0.0176222	0.0162422	0.0187577	0.0223796	0.00613737	0.00804557	0.0135562	0.0204632	0.0124176	0.422918	0.372871	0.742435	0.850653	0.576946	0.443857	1.05946	0.752208	1.47624	0.980791
1712	3	FALSE	TRUE	FALSE	TRUE	TRUE	FALSE	FALSE	0.205	31.4826	6.5636	18.3253	2.06555	14.6836	2.62982	0.0947222	0.113611	0.0891667	0.119167	0.199584	0.169766	0.825231	0.431119	0.0326389	0.460648	0.0584444	0.00498115	0.00446387	0.0297863	0.0130693	-0.0198042	0.0172516	0.0199124	0.0231712	0.00591955	0.0162331	0.0238715	0.0309002	0.0146672	0.560967	0.529844	0.943185	1.08365	0.597582	0.491711	1.30286	1.11608	1.36659	1.04054
1713	3	FALSE	TRUE	TRUE	FALSE	TRUE	FALSE	FALSE	0.223333	32.8844	7.41782	23.2603	2.52287	9.83075	2.92503	0.104167	0.1225	0.0997222	0.126944	0.108109	0.10814	0.934166	0.490001	0.0431008	0.478193	0.0410797	0.00436285	0.00451927	0.033166	0.0129806	-0.0234236	0.0241306	0.026002	0.0289755	0.00484489	0.024568	0.0305412	0.037554	0.0129861	0.592964	0.570559	0.897818	1.05641	0.660777	0.545244	1.13549	0.839798	1.2534	0.806993
1721	3	FALSE	TRUE	FALSE	TRUE	TRUE	FALSE	FALSE	0.228889	28.6376	6.62463	20.7207	1.07114	14.5728	1.69995	0.110833	0.121389	0.103056	0.129167	0.143909	0.082351	0.867808	0.483711	0.0221603	0.478098	0.0337175	0.0049789	0.00399338	0.0301017	0.0142183	-0.0192281	0.0179439	0.0195534	0.0212546	0.00331065	0.0182417	0.0227441	0.0271327	0.00889101	0.523376	0.503598	0.807056	1.0195	0.649827	0.494967	1.0031	1.08164	1.23018	1.05769
3960	3	FALSE	TRUE	TRUE	FALSE	TRUE	FALSE	FALSE	0.477143	15.1287	7.23361	18.0045	1.48989	10.8352	1.71868	0.307381	0.173095	0.27119	0.209286	0.247319	0.202745	0.756706	0.480641	0.0302752	0.465598	0.0123466	0.00551765	0.00503367	0.0262501	0.019748	-0.0253052	0.013723	0.0163486	0.0188953	0.00517227	0.0243376	0.0325506	0.0403583	0.0160207	0.416618	0.348274	0.69594	0.781578	0.602522	0.446297	0.852776	0.782363	1.24371	1.00734
3965	3	FALSE	TRUE	TRUE	FALSE	TRUE	FALSE	FALSE	0.456364	12.3246	5.38087	20.1414	3.19961	14.135	7.24224	0.312121	0.147576	0.280152	0.179545	0.300256	0.268534	0.737211	0.489466	0.0512042	0.474966	0.116523	0.00513985	0.0043933	0.0276708	0.0179018	-0.0172155	0.012153	0.014398	0.0167484	0.0045955	0.0176612	0.0224448	0.0291832	0.011522	0.379972	0.317221	0.605858	0.707479	0.629617	0.449215	0.535933	0.883606	0.874758	1.23946
3967	3	FALSE	TRUE	TRUE	FALSE	TRUE	FALSE	FALSE	0.326667	17.3467	5.70498	24.3796	1.60651	14.1282	3.45833	0.202143	0.127857	0.176429	0.153571	0.205776	0.152805	0.795811	0.481905	0.0412698	0.492103	0.19228	0.0050355	0.00373547	0.0274113	0.019992	-0.0160455	0.0121793	0.0149505	0.0169138	0.00473448	0.00932627	0.0157305	0.0205906	0.0112643	0.452176	0.369981	0.755008	0.739233	0.602163	0.507027	0.870547	1.05922	1.15267	1.55442
3986	3	FALSE	TRUE	TRUE	FALSE	TRUE	FALSE	FALSE	0.288333	24.4036	7.06458	23.0906	0.839153	12.0271	2.11784	0.150833	0.140833	0.134792	0.156875	0.0818303	0.08169	0.896614	0.482706	0.0187104	0.486298	0.0744217	0.00656969	0.00404672	0.0304464	0.0174482	-0.0204228	0.01779	0.0205948	0.0236317	0.0058417	0.0246429	0.0300108	0.0382123	0.0135694	0.496236	0.445348	0.868294	0.979915	0.573899	0.45515	0.880657	1.00951	1.01748	1.0237
3996	3	FALSE	TRUE	TRUE	FALSE	TRUE	FALSE	FALSE	0.273333	23.6798	6.44339	26.8242	1.82411	11.767	4.78679	0.153958	0.122708	0.132083	0.144583	0.176862	0.116444	0.807215	0.479651	0.146109	0.440334	0.0504977	0.00598499	0.00472263	0.0322513	0.0165758	-0.020932	0.0185716	0.0207799	0.0232312	0.00465964	0.0246919	0.0320315	0.0396308	0.0149389	0.516365	0.427364	0.875511	0.886755	0.59601	0.483644	1.25102	0.673525	1.4223	0.767542
4386	3	FALSE	TRUE	TRUE	FALSE	TRUE	FALSE	FALSE	0.222778	26.089	5.89459	15.0903	2.94515	13.7844	2.99965	0.111389	0.114722	0.104167	0.121944	0.118644	0.0965392	0.903895	0.488743	0.0240435	0.485574	0.043063	0.00461928	0.00477378	0.0317768	0.0123764	-0.0178801	0.0178871	0.019735	0.021887	0.0039999	0.0139673	0.0198418	0.0243753	0.0104079	0.493435	0.477028	0.861676	0.874631	0.579812	0.548999	1.79635	0.850469	2.05784	0.977472
6055	3	FALSE	TRUE	FALSE	TRUE	TRUE	FALSE	FALSE	0.231333	25.2368	5.83707	20.7362	1.69688	13.3157	2.36946	0.127	0.107667	0.102	0.132667	0.115773	0.136949	0.875516	0.494982	0.0386985	0.476622	0.0465831	0.00501683	0.00422001	0.0288126	0.0166592	-0.0166979	0.0119201	0.013897	0.0156133	0.00369311	0.00798329	0.0126348	0.0171361	0.00915278	0.527724	0.44233	0.91058	0.915457	0.583323	0.487494	1.32838	0.952617	1.45916	1.03916
6062	3	FALSE	TRUE	FALSE	TRUE	TRUE	FALSE	FALSE	0.273889	22.9143	6.18592	19.6153	1.95312	14.8981	5.6746	0.156389	0.120833	0.146944	0.130278	0.176265	0.138121	0.815538	0.472265	0.104161	0.419961	0.113149	0.00483752	0.004372	0.0292089	0.0109497	-0.0235479	0.0139363	0.0174709	0.0206361	0.00669987	0.0123169	0.0196925	0.0252744	0.0129576	0.494315	0.489969	0.854064	0.965681	0.58176	0.513113	1.33135	1.08792	1.58319	1.12425
6070	3	FALSE	TRUE	FALSE	TRUE	TRUE	FALSE	FALSE	0.24875	27.0938	6.77003	17.8577	3.77432	13.8861	2.38288	0.128333	0.12375	0.120417	0.131667	0.178868	0.0542505	0.817011	0.451731	0.0382529	0.470694	0.0425349	0.00550737	0.0047648	0.0296288	0.0158033	-0.0206736	0.0189286	0.0207943	0.0237991	0.00487041	0.02573	0.0312172	0.0378574	0.0121275	0.537027	0.486334	0.837641	0.960178	0.645072	0.508295	1.03167	0.763086	1.18857	0.778921
6071	3	FALSE	TRUE	FALSE	TRUE	TRUE	FALSE	FALSE	0.164583	42.4424	7.0595	20.9522	2.66041	10.7153	2.64472	0.068125	0.0997917	0.0591667	0.10875	0.245266	0.26281	0.850049	0.475347	0.066131	0.463109	0.0737622	0.00399059	0.00486051	0.0314402	0.0149077	-0.0166038	0.0198915	0.022273	0.0243647	0.00447327	0.0175693	0.0227347	0.0281119	0.0105426	0.667047	0.615387	1.15589	1.25532	0.578162	0.490738	2.32017	1.7171	1.99568	1.36244
6073	3	FALSE	TRUE	FALSE	TRUE	TRUE	FALSE	FALSE	0.176667	41.7386	7.47171	19.0393	1.93147	8.87347	0.83486	0.0833333	0.0966667	0.0822222	0.0977778	0.0874226	0.0874226	0.938218	0.468612	0.0122515	0.478788	0.038026	0.00517534	0.00417187	0.0329074	0.0144432	-0.0169925	0.0190358	0.0211489	0.0230212	0.00398532	0.0164776	0.0243437	0.0319498	0.0154722	0.728093	0.698208	1.04753	1.21871	0.699638	0.575336	1.44394	1.7144	1.37392	1.41683
6798	3	FALSE	TRUE	FALSE	TRUE	TRUE	FALSE	FALSE	0.159444	43.3006	7.01969	21.9501	1.74512	11.8351	2.07111	0.0822222	0.0805556	0.0761111	0.0866667	0.0650906	0.0825318	0.921268	0.463936	0.0113629	0.457823	0.0301918	0.00628295	0.00562681	0.0310245	0.0159729	-0.0183769	0.0144417	0.0169605	0.0184334	0.00399173	0.0182021	0.0217918	0.026794	0.00859185	0.842343	0.765193	1.24497	1.38007	0.683395	0.554726	1.57432	2.11966	1.24392	1.53061
252	6	FALSE	TRUE	TRUE	FALSE	FALSE	TRUE	FALSE	0.323889	21.9019	7.06686	23.578	1.14788	12.8354	1.55243	0.1675	0.159722	0.148889	0.178333	0.0649239	0.0855457	0.911523	0.427068	0.048958	0.47348	0.0414903	0.00670258	0.00651619	0.0323455	0.0192041	-0.0188911	0.0123998	0.0152139	0.0195459	0.00714607	0.0229431	0.0296565	0.0382133	0.0152703	0.449101	0.394477	0.745087	0.836279	0.601971	0.470653	0.648607	0.555458	0.850777	0.661671
258	6	FALSE	TRUE	FALSE	TRUE	FALSE	TRUE	FALSE	0.265	21.5532	5.71798	26.6756	1.4679	11.9354	2.61074	0.14875	0.119583	0.11625	0.152083	0.0889399	0.127326	0.851669	0.470525	0.0287362	0.486027	0.0370576	0.00633799	0.00466966	0.026233	0.0252339	-0.0085079	0.00551664	0.00736079	0.0105288	0.00501212	0.0126488	0.0222504	0.0301239	0.017475	0.486167	0.356292	0.836677	0.78657	0.581055	0.451886	0.984658	0.553607	1.1884	0.697377
526	6	FALSE	TRUE	TRUE	FALSE	FALSE	TRUE	FALSE	0.432381	12.3496	5.35511	22.9151	1.04159	14.1054	2.06029	0.268095	0.167619	0.247381	0.188333	0.187744	0.184607	0.854582	0.466763	0.0657708	0.499578	0.0641647	0.00866636	0.00456469	0.0313656	0.0182006	-0.0159317	0.0135358	0.0164313	0.0187834	0.00524762	0.032816	0.0413139	0.049619	0.016803	0.344479	0.299574	0.642466	0.686972	0.538926	0.44452	0.937705	0.62343	1.45717	0.914877
540	6	FALSE	TRUE	TRUE	FALSE	FALSE	TRUE	FALSE	0.382778	16.5679	6.37543	19.6779	1.76951	11.8974	4.9188	0.214167	0.171944	0.215833	0.170278	0.128253	0.113718	0.884828	0.487559	0.0454979	0.476431	0.0492663	0.00768197	0.00356538	0.0307333	0.0159539	-0.0201629	0.0194342	0.0217247	0.0239967	0.00456255	0.0360266	0.0440259	0.0505645	0.0145379	0.376417	0.363911	0.67561	0.744844	0.566008	0.488366	0.819183	0.697798	1.2083	0.938398
770	6	FALSE	TRUE	FALSE	TRUE	FALSE	TRUE	FALSE	0.376667	14.7759	5.61195	20.0139	1.96797	11.5625	2.04136	0.243667	0.136333	0.226333	0.153667	0.269965	0.238115	0.733313	0.482151	0.0171161	0.493121	0.0426427	0.00748738	0.00437101	0.0300519	0.0178026	-0.0185979	0.0180675	0.0206248	0.0227069	0.0046394	0.0163245	0.0258021	0.0346475	0.018323	0.436435	0.365829	0.652859	0.716808	0.670861	0.513851	0.604432	0.650393	0.938548	0.899143
828	6	FALSE	TRUE	TRUE	FALSE	FALSE	TRUE	FALSE	0.406667	13.9988	5.70668	26.2407	1.81706	12.0014	1.98357	0.25	0.16	0.215	0.195	0.146803	0.136185	0.885177	0.497197	0.0760003	0.474871	0.0274643	0.00620583	0.00520659	0.0279181	0.0210468	-0.014891	0.00812546	0.0112057	0.0152804	0.00715492	0.00152184	0.00632206	0.0165003	0.0149784	0.381002	0.289212	0.773114	0.683848	0.493617	0.422863	0.637161	0.554231	0.818876	0.815194
1090	6	FALSE	TRUE	FALSE	TRUE	FALSE	TRUE	FALSE	0.256111	26.8357	6.93882	22.583	0.781949	12.4632	1.96382	0.136111	0.123333	0.121389	0.138056	0.0748221	0.0849396	0.892237	0.449709	0.0215457	0.459561	0.0344347	0.00499191	0.00490342	0.0275546	0.0181506	-0.0190589	0.010158	0.0128333	0.0156366	0.00547866	0.0117444	0.0166758	0.0211262	0.00938177	0.542837	0.474764	0.931411	0.847966	0.587422	0.562345	1.07194	0.599614	1.1407	0.713062
1198	6	FALSE	TRUE	FALSE	TRUE	FALSE	TRUE	FALSE	0.270556	24.3996	6.60509	23.0433	1.20761	12.3466	2.72126	0.151389	0.1225	0.140833	0.133056	0.0945983	0.0908414	0.917781	0.492651	0.0383165	0.49364	0.0454517	0.00565146	0.00559918	0.0338672	0.0196722	-0.0183336	0.017291	0.0197799	0.0221025	0.00481143	0.0082337	0.0143813	0.019187	0.0109533	0.541169	0.490128	0.94787	0.925296	0.573565	0.531128	1.15434	0.669869	1.2318	0.71956
1424	6	FALSE	TRUE	FALSE	TRUE	FALSE	TRUE	FALSE	0.295556	22.309	6.60541	24.0329	1.42964	13.5193	1.35473	0.170556	0.128333	0.162778	0.136111	0.202569	0.111997	0.797431	0.493246	0.0249301	0.496793	0.0224143	0.00709645	0.00541679	0.0317195	0.0217775	-0.0174557	0.0140106	0.0157108	0.0180939	0.00408327	0.0182345	0.0235038	0.0290011	0.0107666	0.532843	0.473386	0.833466	0.918221	0.642117	0.51706	0.928756	0.637778	1.10294	0.69593
1585	6	FALSE	TRUE	FALSE	TRUE	FALSE	TRUE	FALSE	0.237333	30.4188	7.30795	22.2558	1.61177	11.9682	1.3126	0.115667	0.125	0.103	0.137667	0.101385	0.13701	0.897509	0.398311	0.0264923	0.443649	0.0197379	0.00474578	0.00539511	0.0292592	0.0159147	-0.0203398	0.0153709	0.017965	0.0224558	0.00708484	0.00775996	0.0154365	0.0225886	0.0148286	0.557922	0.515237	0.951323	0.978869	0.587049	0.527641	1.30896	0.871609	1.37231	0.893841
1703	6	FALSE	TRUE	TRUE	FALSE	FALSE	TRUE	FALSE	0.288889	24.6934	7.15835	24.7232	1.40906	12.11	1.10512	0.163611	0.128611	0.135278	0.156944	0.119004	0.104072	0.857934	0.489402	0.0242591	0.478509	0.0333691	0.00567022	0.00537342	0.0347705	0.0242482	-0.0182597	0.0185347	0.0210813	0.0230906	0.0045559	0.0174076	0.0214379	0.0267385	0.00933087	0.543666	0.45146	0.97293	0.930129	0.566526	0.487353	1.04544	0.629781	1.07729	0.678696
1714	6	FALSE	TRUE	TRUE	FALSE	FALSE	TRUE	FALSE	0.410667	14.9122	6.14215	25.7431	3.5316	14.0959	4.21556	0.246667	0.167333	0.222333	0.191667	0.185539	0.13354	0.820568	0.496136	0.0102647	0.485996	0.158785	0.00644214	0.00487922	0.0310381	0.0208042	-0.0173842	0.0171273	0.0195251	0.0225683	0.00544098	0.0169479	0.0238116	0.0319745	0.0150266	0.392125	0.327243	0.7688	0.781801	0.521232	0.42073	1.1694	0.725805	1.40975	0.888153
1830	6	FALSE	TRUE	FALSE	TRUE	FALSE	TRUE	FALSE	0.347778	17.5281	6.05617	23.5643	1.28394	15.6132	1.68088	0.214722	0.136389	0.202222	0.148889	0.215182	0.182742	0.808914	0.46125	0.0333431	0.453714	0.0432475	0.00552598	0.00563275	0.0318018	0.017547	-0.0191475	0.0159735	0.017754	0.019358	0.00338447	0.0151468	0.0218142	0.026262	0.0111152	0.446396	0.414167	0.747022	0.900312	0.604431	0.462843	1.00088	0.776129	1.36963	0.863447
4368	6	FALSE	TRUE	TRUE	FALSE	FALSE	TRUE	FALSE	0.446111	13.4061	5.96436	22.0935	2.37586	14.9913	3.98828	0.301944	0.1475	0.272778	0.176667	0.362505	0.274419	0.643706	0.481385	0.0465783	0.497222	0.0427724	0.00780669	0.00573498	0.0290553	0.0232777	-0.0164078	0.0189974	0.0210174	0.022963	0.00396555	0.0315465	0.0390292	0.0460914	0.0145449	0.412583	0.339504	0.644698	0.671968	0.643636	0.507522	0.72273	0.542295	1.13103	0.814006
4374	6	FALSE	TRUE	TRUE	FALSE	FALSE	TRUE	FALSE	0.433333	12.398	5.40573	26.8696	1.04509	10.1815	1.78935	0.286	0.150667	0.220667	0.216	0.161572	0.187756	0.831628	0.406395	0.0364065	0.469589	0.100999	0.00617427	0.00505104	0.0320393	0.023172	-0.0151522	0.00816208	0.012275	0.0165018	0.0083397	0.000844228	0.00487207	0.0115047	0.0106604	0.376159	0.260766	0.762682	0.635795	0.499648	0.414711	0.684419	0.460989	0.899707	0.723091
4379	6	FALSE	TRUE	FALSE	TRUE	FALSE	TRUE	FALSE	0.376111	16.533	6.23383	27.33	1.73214	16.3288	2.46703	0.237222	0.142222	0.208889	0.170556	0.222398	0.172159	0.792047	0.473574	0.0297022	0.479515	0.0573799	0.00590808	0.00537194	0.0302235	0.0204395	-0.0205656	0.0130079	0.0154815	0.0181144	0.00510641	0.0117525	0.0182385	0.0248041	0.0130516	0.456073	0.369846	0.789463	0.798684	0.580719	0.468718	0.985361	0.704428	1.23676	0.903915
4380	6	FALSE	TRUE	FALSE	TRUE	FALSE	TRUE	FALSE	0.321667	21.683	6.96503	21.9955	2.25765	12.4043	1.68844	0.174722	0.150278	0.161944	0.163056	0.161603	0.0564796	0.838397	0.487164	0.0491861	0.48018	0.0584758	0.00645884	0.00661813	0.0315487	0.0158767	-0.0238094	0.017587	0.0200254	0.022429	0.00484195	0.0197507	0.0257905	0.0321196	0.0123689	0.466276	0.423371	0.766629	0.845271	0.61293	0.500942	0.841404	0.787416	1.12429	0.924881
4386	6	FALSE	TRUE	TRUE	FALSE	FALSE	TRUE	FALSE	0.384286	16.5389	6.38242	24.8693	1.45331	14.6004	1.50776	0.254524	0.133095	0.213571	0.174048	0.235071	0.20841	0.778019	0.497577	0.0303502	0.49516	0.0454287	0.00377266	0.00502721	0.026588	0.0195198	-0.0236571	0.0139612	0.0160884	0.0178368	0.00387562	0.0162492	0.0225574	0.0292328	0.0129836	0.492051	0.367239	0.79807	0.763322	0.619305	0.485198	1.07154	0.773309	1.32466	1.02322
4681	6	FALSE	TRUE	FALSE	TRUE	FALSE	TRUE	FALSE	0.310952	22.4324	6.932	23.2408	2.54948	13.8131	1.65911	0.159286	0.155	0.154286	0.16	0.106295	0.0866969	0.877913	0.455455	0.0378565	0.472057	0.0705246	0.00809431	0.00594435	0.0313442	0.0163288	-0.020803	0.0148438	0.0175623	0.0206823	0.00583856	0.0144478	0.0211083	0.0281524	0.0137046	0.461014	0.432568	0.84589	0.96362	0.552594	0.448542	1.26822	0.834869	1.50411	0.862855
5986	6	FALSE	TRUE	FALSE	TRUE	FALSE	TRUE	FALSE	0.347143	17.4773	6.09367	21.9618	0.894497	12.575	1.12855	0.20619	0.144286	0.189762	0.160714	0.188136	0.13207	0.814406	0.49142	0.024116	0.460917	0.0255027	0.00626426	0.00457498	0.0293255	0.0177415	-0.0182039	0.0163851	0.0179347	0.0195613	0.00317623	0.0332423	0.0384381	0.0431969	0.00995457	0.431521	0.375574	0.669484	0.844379	0.647489	0.446327	0.898861	0.727075	1.33593	0.865075
5997	6	FALSE	TRUE	TRUE	FALSE	FALSE	TRUE	FALSE	0.542778	9.78769	5.33704	20.7062	0.844038	11.9445	0.905024	0.363333	0.182778	0.337222	0.208889	0.283	0.283	0.778832	0.464239	0.0301957	0.412244	0.0423095	0.00507727	0.00368165	0.0283846	0.0186069	-0.0168226	0.0105885	0.0135582	0.0164305	0.00584196	0.0208324	0.0270208	0.0354006	0.0145681	0.296446	0.258371	0.532204	0.572114	0.568737	0.462386	0.384424	0.36814	0.740219	0.660894
6000	6	FALSE	TRUE	TRUE	FALSE	FALSE	TRUE	FALSE	0.389444	17.6965	6.88323	21.6408	1.29413	9.22604	1.93708	0.218611	0.174167	0.194444	0.198333	0.0721984	0.0942421	0.891498	0.425815	0.0675536	0.432679	0.0335856	0.00585216	0.00457471	0.0299064	0.0214713	-0.0169456	0.0153338	0.0193218	0.0236189	0.00828505	0.0294321	0.0374116	0.049862	0.0204299	0.395424	0.34431	0.713275	0.723276	0.556053	0.476745	0.546715	0.524126	0.766775	0.719981
7267	6	FALSE	TRUE	TRUE	FALSE	FALSE	TRUE	FALSE	0.537222	11.4138	5.41049	25.5856	1.82336	17.7702	2.47185	0.370833	0.169722	0.347222	0.193333	0.33372	0.295654	0.749677	0.474447	0.0617959	0.478216	0.12529	0.00482761	0.00495053	0.0266304	0.0204407	-0.0161328	0.00998979	0.0134895	0.0166233	0.00663349	0.0152467	0.0256934	0.0373567	0.02211	0.307756	0.277646	0.596207	0.565136	0.525735	0.501917	0.688849	0.689061	1.18168	1.33415
7300	6	FALSE	TRUE	TRUE	FALSE	FALSE	TRUE	FALSE	0.365238	17.6251	6.45483	25.9687	1.52815	12.9904	2.73843	0.218571	0.15	0.197381	0.17119	0.174607	0.1365	0.82674	0.485553	0.0544124	0.467084	0.0830996	0.00649622	0.00478834	0.0325098	0.016044	-0.0234234	0.0147782	0.0182129	0.0211358	0.00635765	0.00643275	0.0138667	0.0241316	0.0176988	0.441224	0.385545	0.771258	0.786442	0.577545	0.491131	0.792099	0.608516	1.00861	0.766171
7321	6	FALSE	TRUE	TRUE	FALSE	FALSE	TRUE	FALSE	0.25375	28.703	7.10079	26.6349	1.45495	11.0015	2.94412	0.125208	0.131875	0.114583	0.1425	0.221443	0.208841	0.880608	0.458231	0.0962042	0.483853	0.0429204	0.00537359	0.00484376	0.031157	0.0159373	-0.0199454	0.0150141	0.0177037	0.0214604	0.00644634	0.0106803	0.0175056	0.0253428	0.0146624	0.521123	0.479725	0.907473	0.98599	0.581881	0.487602	1.21907	1.09694	1.3279	1.11674
7323	6	FALSE	TRUE	TRUE	FALSE	FALSE	TRUE	FALSE	0.32037	17.584	5.51217	27.7511	2.23802	13.4739	2.23819	0.204259	0.119444	0.183519	0.140185	0.22089	0.203491	0.833796	0.48835	0.0550611	0.489383	0.0320261	0.00493939	0.00431078	0.0299723	0.0179458	-0.0193657	0.00902329	0.0119984	0.0160193	0.00699597	0.00460985	0.0106374	0.0173806	0.0127707	0.471484	0.379645	0.806827	0.817299	0.590176	0.47876	1.24748	0.666637	1.51793	0.881978
7330	6	FALSE	TRUE	TRUE	FALSE	FALSE	TRUE	FALSE	0.349667	15.0005	5.2819	26.0792	1.93399	12.8788	3.91322	0.215167	0.137833	0.188667	0.164333	0.160102	0.163122	0.859634	0.439785	0.0839855	0.472265	0.119781	0.00556134	0.00421246	0.0302384	0.0210008	-0.0123795	0.00753758	0.0107543	0.0136369	0.00609936	0.000434789	0.00196643	0.00555439	0.0051196	0.397109	0.317246	0.755594	0.665049	0.534465	0.490375	1.24028	0.703393	1.59575	1.11956
7489	6	FALSE	TRUE	FALSE	TRUE	FALSE	TRUE	FALSE	0.228889	23.7575	5.46416	26.2704	2.08899	15.6609	2.72405	0.129722	0.1025	0.118333	0.113889	0.107658	0.117417	0.89284	0.480251	0.0255532	0.472289	0.0198269	0.00318985	0.00344072	0.0269534	0.0177885	-0.0141111	0.00601832	0.00847126	0.0111957	0.00517741	0.00502498	0.0107389	0.0157388	0.0107138	0.515632	0.46603	0.918596	0.921801	0.564757	0.508642	1.4101	0.946458	1.52793	1.0222
8027	6	FALSE	TRUE	FALSE	TRUE	FALSE	TRUE	FALSE	0.362667	16.3888	5.94996	21.7589	2.50367	12.0539	1.50336	0.213667	0.152333	0.195667	0.170333	0.158142	0.1234	0.834271	0.479912	0.0403593	0.49391	0.0493857	0.00750789	0.00525327	0.0287312	0.0179713	-0.0175324	0.0130225	0.0157803	0.0181926	0.00517009	0.021035	0.0271851	0.0343702	0.0133352	0.409551	0.363648	0.652404	0.802474	0.631986	0.454124	0.733188	0.647254	1.11758	0.81045
8028	6	FALSE	TRUE	FALSE	TRUE	FALSE	TRUE	FALSE	0.311111	22.3807	7.01786	22.3132	2.60733	13.7274	2.67552	0.158056	0.156389	0.155833	0.158611	0.0717929	0.0474431	0.923284	0.470308	0.0466508	0.481575	0.0475338	0.00751137	0.00513448	0.0305993	0.0185945	-0.0187331	0.0163502	0.0191746	0.0227043	0.00635409	0.0224081	0.0285185	0.0358682	0.0134601	0.461465	0.433163	0.734362	0.846861	0.630875	0.514608	0.863732	0.772422	1.18288	0.91003
9007	6	FALSE	TRUE	FALSE	TRUE	FALSE	TRUE	FALSE	0.294333	19.9928	5.87888	20.7098	4.11009	12.3251	3.93811	0.180167	0.1175	0.155667	0.142	0.187845	0.161347	0.807519	0.446988	0.0434995	0.471142	0.147431	0.00602	0.00453834	0.0307712	0.0150124	-0.0223161	0.0147222	0.0177455	0.0202235	0.00550133	0.0208329	0.0265963	0.0315936	0.0107607	0.499034	0.403281	0.980293	0.852173	0.511177	0.477585	1.11943	1.09095	1.13804	1.26926
9010	6	FALSE	TRUE	FALSE	TRUE	FALSE	TRUE	FALSE	0.291905	18.75	5.44832	21.5056	3.89298	11.1264	3.36238	0.177381	0.117857	0.158095	0.137143	0.17574	0.187417	0.887411	0.489677	0.0439101	0.488985	0.0541497	0.00490184	0.00490712	0.0297463	0.0168066	-0.0177715	0.0108201	0.0133958	0.0166199	0.0057998	0.00259169	0.00757577	0.0121593	0.00956764	0.454379	0.429499	0.878659	0.876104	0.518329	0.489791	1.07882	0.671716	1.26764	0.76936
9024	6	FALSE	TRUE	FALSE	TRUE	FALSE	TRUE	FALSE	0.286667	22.3355	6.44652	22.8018	2.39126	12.4843	2.85493	0.154375	0.135625	0.138542	0.151458	0.0617962	0.0661565	0.91427	0.481765	0.0392794	0.481468	0.0256533	0.00480569	0.00479421	0.0281853	0.0151001	-0.0192343	0.0134015	0.0162391	0.0190637	0.00566217	0.0106805	0.016049	0.0212473	0.0105668	0.457211	0.419743	0.767641	0.859312	0.600004	0.490854	0.764237	0.676064	0.984171	0.791723
3254	10	FALSE	TRUE	TRUE	FALSE	FALSE	FALSE	TRUE	0.33	20.2572	6.65961	27.992	3.74365	12.1572	3.32857	0.204444	0.128889	0.17	0.163333	0.178575	0.127634	0.837181	0.466678	0.0418971	0.479039	0.0514092	0.00573326	0.00557394	0.0319148	0.019512	-0.0214472	0.0201558	0.0218352	0.0236456	0.00348984	0.0392967	0.0445134	0.0525877	0.013291	0.504167	0.409158	0.940105	0.705865	0.53935	0.577504	0.990837	0.901923	1.06816	1.24904
3612	10	FALSE	TRUE	FALSE	TRUE	FALSE	FALSE	TRUE	0.248667	32.788	8.25002	25.8642	1.92007	14.175	1.56475	0.119	0.133	0.110667	0.141333	0.0983941	0.0927	0.927276	0.494797	0.053199	0.484443	0.0328857	0.00705487	0.0066219	0.0316166	0.0170147	-0.0245404	0.0193308	0.0221961	0.0262669	0.00693612	0.022089	0.0280213	0.0330292	0.0109402	0.614705	0.570699	1.02267	1.02069	0.608004	0.562068	1.57315	0.981222	1.5601	0.963781
3617	10	FALSE	TRUE	FALSE	TRUE	FALSE	FALSE	TRUE	0.306667	20.4728	6.32182	24.1895	3.35226	11.0378	1.8762	0.200667	0.109333	0.167333	0.142667	0.230671	0.184312	0.780825	0.478872	0.023855	0.491437	0.0421935	0.00614402	0.00409825	0.0285882	0.0213429	-0.0190003	0.0151704	0.0171591	0.0196397	0.0044693	0.00266466	0.0106485	0.0213893	0.0187246	0.56506	0.430621	0.885801	0.881465	0.637932	0.489956	1.62847	0.773462	1.82267	0.884056
3705	10	FALSE	TRUE	FALSE	TRUE	FALSE	FALSE	TRUE	0.39	19.2004	7.50236	25.6132	1.12748	12.3059	2.63514	0.250278	0.143056	0.211389	0.181944	0.24157	0.173844	0.766798	0.461454	0.0537339	0.481276	0.00772755	0.00733602	0.00506423	0.0282712	0.02395	-0.0255213	0.00874643	0.0121501	0.0163189	0.00757245	0.00874791	0.0182255	0.0275605	0.0188126	0.566548	0.419743	0.877046	0.748069	0.647141	0.56874	0.936561	0.659079	1.05268	0.892277
3709	10	FALSE	TRUE	TRUE	FALSE	FALSE	FALSE	TRUE	0.353333	18.7087	6.65311	24.3026	2.26916	13.7511	1.62663	0.218333	0.138333	0.178056	0.178611	0.123047	0.133979	0.873709	0.492939	0.0363357	0.457494	0.0330276	0.00607514	0.00455796	0.0306187	0.0210226	-0.0226875	0.00916608	0.0124825	0.0153898	0.00622369	0.00481478	0.00995946	0.0155839	0.0107691	0.485338	0.372543	1.068	0.829864	0.459254	0.452452	1.33401	0.682945	1.21235	0.792957
3711	10	FALSE	TRUE	TRUE	FALSE	FALSE	FALSE	TRUE	0.238667	33.6069	8.04244	27.1722	1.59384	15.8343	2.11426	0.122	0.12	0.105333	0.136667	0.103831	0.112029	0.893466	0.482779	0.0320707	0.459694	0.037185	0.00787305	0.00570851	0.0355635	0.0177025	-0.024339	0.0209682	0.0240041	0.0260645	0.00509627	0.0196803	0.0253123	0.0301047	0.0104243	0.662749	0.567076	1.28008	1.15279	0.518649	0.492087	1.57482	1.20939	1.22068	1.04493
3718	10	FALSE	TRUE	FALSE	TRUE	FALSE	FALSE	TRUE	0.243333	29.1334	7.13818	23.3985	1.16211	14.4232	2.08072	0.128333	0.118333	0.118056	0.128611	0.193836	0.0995521	0.794398	0.424453	0.04096	0.461964	0.0599096	0.00696353	0.00663861	0.0286915	0.0129615	-0.0272338	0.0108736	0.0141924	0.0173994	0.00652588	0.00692985	0.0125218	0.0170643	0.0101345	0.60036	0.549667	1.06685	1.08054	0.57099	0.509198	1.61009	1.20004	1.52028	1.10026
3719	10	FALSE	TRUE	FALSE	TRUE	FALSE	FALSE	TRUE	0.257333	28.5452	7.41475	23.9941	2.38696	11.8203	1.74486	0.129667	0.131	0.102333	0.158333	0.112697	0.130177	0.885503	0.487295	0.0293365	0.487154	0.0426679	0.00620952	0.00611795	0.029635	0.0230817	-0.0163544	0.0146426	0.0165199	0.0194013	0.00475869	0.0210374	0.0272883	0.0330536	0.0120162	0.563348	0.465647	1.00901	0.942387	0.56159	0.494529	1.21036	1.00378	1.20831	1.06501
3738	10	FALSE	TRUE	TRUE	FALSE	FALSE	FALSE	TRUE	0.33381	20.099	6.6618	26.763	3.81769	11.9742	2.22198	0.206429	0.130714	0.166667	0.170476	0.143244	0.150042	0.825591	0.480238	0.0360118	0.482381	0.0651616	0.00715961	0.0056946	0.0296361	0.0230847	-0.0185356	0.0107571	0.0140618	0.0171368	0.0063797	0.0220055	0.0279862	0.0342709	0.0122654	0.528157	0.3891	0.978228	0.815325	0.541071	0.479101	1.85133	0.862744	1.88481	1.05855
8823	10	FALSE	TRUE	FALSE	TRUE	FALSE	FALSE	TRUE	0.293333	19.7281	5.7851	22.733	1.518	17.4981	1.12923	0.186389	0.110278	0.169722	0.126944	0.311147	0.19904	0.688853	0.480759	0.0231574	0.49973	0.0282784	0.00681564	0.0054028	0.026925	0.02224	-0.0143109	0.0195393	0.0211768	0.0234374	0.00389818	0.0242193	0.0313961	0.04077	0.0165507	0.557229	0.454205	1.0074	0.913354	0.555394	0.497324	1.78807	0.7332	1.73599	0.800644
8831	10	FALSE	TRUE	TRUE	FALSE	FALSE	FALSE	TRUE	0.318889	18.731	6.01506	28.29	1.49909	16.4382	2.63112	0.203889	0.118333	0.170833	0.151389	0.21343	0.17233	0.796916	0.49376	0.0447219	0.48143	0.0465647	0.00652381	0.00608128	0.0289597	0.0249483	-0.0148963	0.0143646	0.0164032	0.0178844	0.0035198	0.00432152	0.0115858	0.0206419	0.0163204	0.515274	0.394392	0.967504	0.780187	0.539521	0.517616	1.4471	0.876583	1.47222	1.13486
8846	10	FALSE	TRUE	TRUE	FALSE	FALSE	FALSE	TRUE	0.336111	18.6218	6.22883	24.8159	3.04751	16.5687	3.24375	0.222778	0.116667	0.172222	0.167222	0.166378	0.18213	0.828193	0.482828	0.0425167	0.476546	0.0312316	0.00559488	0.00573314	0.0298533	0.0252271	-0.015692	0.0112297	0.0134364	0.0154912	0.00426156	0.00153176	0.00575053	0.00955421	0.00802245	0.524605	0.382775	1.02155	0.810719	0.515087	0.474497	1.35611	0.654728	1.32479	0.810517
[truncated: 34 more columns]
