# Supplementary material for: Rapid and robust patterns of spontaneous locomotor deficits in mouse models of Huntington’s disease
Source: PLoS One. 2020 Dec 28;15(12):e0243052. doi: 10.1371/journal.pone.0243052 (PMC7769440; doi:10.1371/journal.pone.0243052)
Supplement: S1 Appendix — (ZIP) [file pone.0243052.s001.zip › Q175 HOM Gait All Parameters.xlsx]

## Sheet: Sheet1
mousenumber	agemonths	wt	homo	male	female	tp1	tp2	tp3	strideTime	strideSpeed	strideDistance	stepWidhHind	stepWidhHindDev	stepWidhFront	stepWidhFrontDev	stanceTimeHind	swingTimeHind	stanceTimeFore	swingTimeFore	intraLimbHomolateral	intraLimbHomologous	intraLimbDiagonal	hindCoupling	hindCouplingDev	foreCoupling	foreCouplingDev	toeClearanceHind	toeClearanceFore	iliacCrestHeight	hindProtraction	hindRetraction	tailBaseMin	tailBaseMean	tailBaseMax	tailBaseRange	tailTipMin	tailTipMean	tailTipMax	tailTipRange	swingMeanSpeedHind	swingMeanSpeedFore	swingPeakSpeedHind	swingPeakSpeedFore	swingSpeedMetricHind	swingSpeedMetricFore	swingMeanJerkHind	swingMeanJerkFore	swingJerkMetricHind	swingJerkMetricFore
5227	1	TRUE	FALSE	TRUE	FALSE	TRUE	FALSE	FALSE	0.211667	29.9287	6.42889	18.7831	1.00591	14.3344	1.21192	0.0975	0.1175	0.0916667	0.123333	0.139698	0.120697	0.903274	0.496452	0.0458871	0.478629	0.023651	0.0085766	0.00462766	0.0302155	0.0139145	-0.0183424	0.0217221	0.0231199	0.0251258	0.0034037	0.0198059	0.0244893	0.0286538	0.00884791	0.564424	0.507683	0.923669	0.98747	0.611707	0.514166	1.32562	1.04592	1.43306	1.06148
5232	1	TRUE	FALSE	TRUE	FALSE	TRUE	FALSE	FALSE	0.2475	23.8499	5.9433	19.9161	1.14248	13.5266	1.03194	0.12375	0.127083	0.115	0.135833	0.108388	0.0897399	0.896058	0.453428	0.026747	0.491552	0.0363822	0.00855591	0.00459387	0.0308276	0.0150673	-0.0163943	0.019835	0.0219382	0.0238104	0.00397537	0.0243919	0.0299529	0.0345423	0.0101504	0.482947	0.440845	0.752439	0.933847	0.648104	0.472341	0.913291	1.10464	1.20302	1.17713
5609	1	TRUE	FALSE	TRUE	FALSE	TRUE	FALSE	FALSE	0.186667	36.0061	6.84761	18.6194	1.21129	11.9141	2.75798	0.0844444	0.105556	0.075	0.115	0.172021	0.172021	0.926896	0.466639	0.0412858	0.49443	0.0246568	0.00724134	0.00495076	0.0310069	0.0130052	-0.0208885	0.022022	0.0232062	0.0250516	0.00302961	0.0428337	0.0462177	0.0505995	0.00776575	0.626811	0.594128	1.04142	1.0753	0.602743	0.555628	1.38742	1.29801	1.33704	1.2067
6384	1	TRUE	FALSE	TRUE	FALSE	TRUE	FALSE	FALSE	0.215	30.3664	6.62484	16.7499	1.43132	11.6751	2.01212	0.106667	0.111667	0.0983333	0.12	0.128299	0.0840813	0.875171	0.472951	0.0342139	0.485381	0.0334288	0.00631206	0.00452639	0.0288196	0.0154591	-0.0198803	0.0178133	0.020216	0.0216847	0.00387137	0.0199133	0.0240842	0.0285414	0.00862805	0.595281	0.53564	1.05624	1.11431	0.564771	0.482895	1.58129	1.49864	1.5005	1.34519
6398	1	TRUE	FALSE	TRUE	FALSE	TRUE	FALSE	FALSE	0.212778	28.1002	6.0519	18.2982	1.14877	12.2655	1.83555	0.111667	0.104444	0.106111	0.11	0.213546	0.0837855	0.786454	0.484103	0.0299693	0.471955	0.0781055	0.00496401	0.00318804	0.024874	0.0172552	-0.0167435	0.0127759	0.0143257	0.0160381	0.00326215	0.00868186	0.013913	0.0185307	0.00984888	0.569598	0.523614	0.987614	1.02151	0.57918	0.514796	1.97139	1.50414	1.99917	1.45106
6694	1	TRUE	FALSE	FALSE	TRUE	TRUE	FALSE	FALSE	0.2075	27.3355	5.7291	20.7402	0.907204	12.0217	1.07526	0.0975	0.113333	0.0866667	0.124167	0.126794	0.126794	0.937019	0.492871	0.0230587	0.494979	0.0436755	0.00772472	0.00501222	0.0273256	0.0143821	-0.01544	0.0129482	0.014906	0.0168632	0.00391499	0.0166134	0.0212793	0.0253132	0.00869979	0.507775	0.446307	0.881905	0.935276	0.577479	0.47758	1.17068	0.993296	1.33958	1.04571
6700	1	TRUE	FALSE	FALSE	TRUE	TRUE	FALSE	FALSE	0.15	43.7871	6.65562	21.7131	1.53873	11.5901	2.00576	0.0505556	0.102778	0.0455556	0.107778	0.377549	0.377549	0.901006	0.469776	0.0250246	0.494554	0.0157663	0.00826004	0.00457271	0.0292361	0.0111809	-0.0178849	0.0188635	0.0211431	0.0229143	0.00405081	0.030265	0.0345379	0.0388917	0.00862663	0.658704	0.612282	1.15974	1.32006	0.569531	0.465765	1.34508	2.43603	1.15249	1.82976
6737	1	TRUE	FALSE	FALSE	TRUE	TRUE	FALSE	FALSE	0.176667	37.9838	6.83498	18.2394	1.72121	10.6985	2.22545	0.0794444	0.100556	0.0633333	0.116667	0.207323	0.207323	0.880054	0.494048	0.0301212	0.454604	0.0192333	0.00645369	0.0051759	0.0291671	0.0157058	-0.0167239	0.016297	0.0185812	0.0204525	0.00415549	0.0147073	0.0169254	0.0195337	0.00482644	0.657948	0.55541	1.11115	1.13301	0.597657	0.492027	1.5707	1.3934	1.40525	1.22345
6750	1	TRUE	FALSE	FALSE	TRUE	TRUE	FALSE	FALSE	0.248333	25.3984	6.39173	21.136	0.941431	13.7951	1.36495	0.14125	0.110417	0.1125	0.139167	0.0615565	0.114839	0.878709	0.486686	0.0193985	0.455466	0.0274771	0.00603703	0.00539466	0.0250292	0.0190043	-0.0175143	0.0104501	0.0124493	0.0138819	0.00343177	0.0165734	0.020953	0.0265123	0.00993888	0.567147	0.454515	1.0144	1.06289	0.56562	0.429544	1.41189	1.05789	1.40255	0.990995
3980	3	TRUE	FALSE	TRUE	FALSE	FALSE	TRUE	FALSE	0.32381	21.1457	6.82988	19.8511	1.06319	12.0568	3.0998	0.184286	0.142857	0.163095	0.164048	0.123734	0.0964903	0.867191	0.488582	0.034379	0.487801	0.0682881	0.00640294	0.00466623	0.0311006	0.0178973	-0.0210514	0.0184164	0.0209625	0.0233727	0.00495628	0.0332691	0.0383398	0.043212	0.00994291	0.477466	0.408289	0.762711	0.901831	0.63386	0.455296	0.647861	0.924502	0.856488	1.01429
5902	3	TRUE	FALSE	TRUE	FALSE	FALSE	TRUE	FALSE	0.292	21.1657	6.22607	16.3613	0.441304	12.3847	1.79556	0.164667	0.130667	0.16	0.135333	0.20203	0.106693	0.79797	0.440487	0.0108939	0.478067	0.0404854	0.00732356	0.00454789	0.028981	0.0202767	-0.015205	0.0194381	0.0215549	0.0236132	0.00417513	0.0142079	0.0203307	0.0260857	0.0118777	0.502779	0.452171	0.828111	0.96625	0.61007	0.472223	1.02433	0.902569	1.23569	0.939153
5907	3	TRUE	FALSE	TRUE	FALSE	FALSE	TRUE	FALSE	0.289167	26.033	7.60771	22.0597	3.32812	13.1368	0.853893	0.1525	0.14	0.1425	0.15	0.0425293	0.042718	0.9346	0.495796	0.0258913	0.476604	0.0236031	0.00585088	0.00457674	0.0308265	0.0182302	-0.021082	0.0184173	0.0205786	0.0222021	0.00378482	0.021657	0.0269436	0.0317567	0.0100997	0.52883	0.487322	0.87535	0.958889	0.611169	0.510816	1.0052	0.799242	1.16162	0.826527
5916	3	TRUE	FALSE	TRUE	FALSE	FALSE	TRUE	FALSE	0.282083	22.0137	6.27522	17.6621	6.64007	12.7746	1.16369	0.172708	0.112708	0.148125	0.137292	0.22933	0.138365	0.77067	0.478367	0.03218	0.46956	0.0364754	0.00469747	0.00378633	0.028998	0.0174033	-0.0214403	0.0160269	0.0182162	0.0201251	0.00409822	0.00870703	0.0153363	0.0230538	0.0143468	0.551776	0.441366	0.908684	0.90541	0.610221	0.48951	2.1315	0.949219	2.30267	1.06054
5927	3	TRUE	FALSE	TRUE	FALSE	FALSE	TRUE	FALSE	0.302564	20.6351	6.1824	18.1232	0.778228	11.8219	0.724333	0.172308	0.13359	0.147949	0.157949	0.122635	0.099755	0.859558	0.44953	0.0272312	0.483188	0.0542054	0.0049712	0.00378094	0.0269207	0.0197393	-0.0151248	0.0142721	0.016394	0.0183971	0.00412509	0.0195714	0.0231935	0.0275443	0.00797286	0.46454	0.390503	0.750876	0.920752	0.622435	0.423674	0.722754	1.28504	0.983018	1.37391
6063	3	TRUE	FALSE	FALSE	TRUE	FALSE	TRUE	FALSE	0.241667	24.8095	5.94864	19.4362	2.7915	13.354	2.94723	0.125	0.12	0.115833	0.129167	0.132305	0.0767947	0.867695	0.491793	0.0322468	0.498583	0.0648526	0.00627199	0.00473315	0.0294442	0.0166335	-0.0157674	0.015181	0.0170449	0.0206925	0.00551145	0.0225772	0.0299649	0.0353262	0.012749	0.510139	0.457802	0.808879	0.896089	0.632179	0.512241	1.05173	0.987997	1.31944	1.08086
6068	3	TRUE	FALSE	FALSE	TRUE	FALSE	TRUE	FALSE	0.242	23.383	5.70053	16.7693	1.6196	12.331	2.35065	0.138	0.107333	0.120667	0.124667	0.120361	0.0906337	0.876321	0.479635	0.0434229	0.491319	0.0602123	0.00416275	0.00380032	0.0286738	0.0148862	-0.0178954	0.0153959	0.0175069	0.0191144	0.00371846	0.0244156	0.028048	0.0309078	0.00649228	0.513678	0.454306	0.781753	0.938134	0.658237	0.485655	0.85935	0.989396	1.09369	1.0317
6091	3	TRUE	FALSE	FALSE	TRUE	FALSE	TRUE	FALSE	0.235556	26.7107	6.11765	20.8545	1.70871	12.2695	3.18577	0.110556	0.128333	0.108889	0.13	0.141806	0.141324	0.887081	0.498541	0.0474209	0.455591	0.0502036	0.00493112	0.00462985	0.0308048	0.013281	-0.0198391	0.0184888	0.0207875	0.0231726	0.00468375	0.0231303	0.0285079	0.0334253	0.010295	0.498319	0.474823	0.946205	0.990491	0.530382	0.476518	1.37011	1.23097	1.40372	1.21931
6098	3	TRUE	FALSE	FALSE	TRUE	FALSE	TRUE	FALSE	0.199167	30.002	6.02821	21.0716	1.70802	11.2923	1.63207	0.0854167	0.117083	0.0775	0.125	0.194488	0.194488	0.91368	0.465882	0.0501865	0.430458	0.0593438	0.00410378	0.00466592	0.0306338	0.01327	-0.0137398	0.0172419	0.0186513	0.0215409	0.00429901	0.0203788	0.0242153	0.0291609	0.00878216	0.497663	0.479262	0.933678	1.01583	0.533497	0.472799	1.62161	1.48404	1.72956	1.45482
1088	6	TRUE	FALSE	TRUE	FALSE	FALSE	FALSE	TRUE	0.283333	25.8918	7.3978	21.1146	0.775728	13.5918	2.04192	0.156333	0.130333	0.128	0.158667	0.0619169	0.0968216	0.89086	0.488566	0.0403479	0.48891	0.0361757	0.00504667	0.00468222	0.0328112	0.0168111	-0.023405	0.0183676	0.0207717	0.0224843	0.00411671	0.0240586	0.0306991	0.0359549	0.0118963	0.547051	0.467408	0.848034	1.05186	0.653059	0.444764	0.741924	0.694101	0.850786	0.655696
1089	6	TRUE	FALSE	FALSE	TRUE	FALSE	FALSE	TRUE	0.298667	23.1952	6.97235	17.1606	1.36384	12.4811	1.5938	0.171	0.131	0.149	0.153	0.112053	0.101401	0.858496	0.477021	0.0450757	0.490062	0.0255735	0.00530056	0.00485516	0.0304446	0.018647	-0.0218267	0.0111191	0.0157149	0.019837	0.00871794	0.0110241	0.0176596	0.0248561	0.0138321	0.517152	0.442897	0.99986	1.03362	0.517997	0.430452	1.04553	0.867849	1.04557	0.82679
7363	6	TRUE	FALSE	TRUE	FALSE	FALSE	FALSE	TRUE	0.25303	23.0366	5.87285	23.2941	2.17571	12.0535	1.75292	0.140303	0.116061	0.132879	0.123485	0.12534	0.0812794	0.869833	0.492513	0.0286712	0.489521	0.0606004	0.00525305	0.00355028	0.0333838	0.0167606	-0.0158287	0.0188161	0.020899	0.0232435	0.00442736	0.0247944	0.0289106	0.0334386	0.00864418	0.495186	0.465679	0.738129	0.976469	0.672756	0.479286	0.647186	1.22295	0.864493	1.24391
7379	6	TRUE	FALSE	TRUE	FALSE	FALSE	FALSE	TRUE	0.302857	23.2237	7.05036	20.6895	1.33577	10.7643	2.0673	0.17	0.13619	0.144524	0.161667	0.0577361	0.105254	0.892813	0.432867	0.0530427	0.463863	0.0402322	0.00452763	0.0037822	0.0320922	0.0159186	-0.0221671	0.0149864	0.0180288	0.0201412	0.00515481	0.0235377	0.0278367	0.031835	0.00829734	0.491823	0.442416	0.871721	0.970394	0.573685	0.457354	1.16207	0.581658	1.29648	0.600353
7389	6	TRUE	FALSE	TRUE	FALSE	FALSE	FALSE	TRUE	0.249167	26.7443	6.71548	21.9792	1.92398	12.4673	3.03049	0.127292	0.125208	0.125833	0.126667	0.104838	0.0672794	0.898838	0.474921	0.0366152	0.495523	0.0528529	0.00585778	0.0040365	0.0315786	0.0143775	-0.0211482	0.0167107	0.0184223	0.0207316	0.00402085	0.0119997	0.0195637	0.0271627	0.0151629	0.519581	0.516806	0.857852	1.07892	0.608078	0.48483	1.20555	1.33991	1.39693	1.17337
7410	6	TRUE	FALSE	TRUE	FALSE	FALSE	FALSE	TRUE	0.236111	29.5528	7.01612	17.8231	3.28842	9.62407	1.31304	0.123611	0.115833	0.111111	0.128333	0.0758704	0.0833065	0.900546	0.492636	0.0611088	0.480537	0.0550703	0.00608037	0.00360514	0.0335649	0.0143849	-0.0222752	0.0232895	0.0251339	0.0271362	0.0038467	0.0361013	0.0414438	0.0469372	0.0108359	0.58234	0.510607	1.05249	1.12934	0.559417	0.451138	1.58888	1.16953	1.49947	1.02545
7412	6	TRUE	FALSE	FALSE	TRUE	FALSE	FALSE	TRUE	0.23875	33.5688	8.0962	26.5122	2.46517	8.85765	3.68834	0.112917	0.129167	0.0964583	0.145625	0.144344	0.148974	0.883081	0.462502	0.032549	0.473962	0.0359851	0.00589624	0.00514077	0.0319413	0.0161786	-0.0250728	0.0133037	0.0169214	0.0206085	0.00730478	0.00600104	0.0132847	0.0194143	0.0134133	0.627133	0.546472	1.08678	1.08175	0.579136	0.507868	1.60789	0.977413	1.47267	0.890902
7445	6	TRUE	FALSE	FALSE	TRUE	FALSE	FALSE	TRUE	0.169333	47.3415	8.15241	23.1701	7.00124	10.2584	3.84383	0.0693333	0.103333	0.0556667	0.117	0.277294	0.277294	0.912245	0.482395	0.0081541	0.455155	0.0696985	0.00502823	0.00506559	0.0273274	0.0105935	-0.0260383	0.0172553	0.0200131	0.0224363	0.00518103	0.0293536	0.0344711	0.0386892	0.00933555	0.754338	0.674206	1.26254	1.31232	0.59916	0.514682	1.99628	1.79267	1.58473	1.36417
7453	6	TRUE	FALSE	FALSE	TRUE	FALSE	FALSE	TRUE	0.294	27.1078	8.00842	18.417	3.3699	7.15637	2.16428	0.143667	0.153667	0.122333	0.175	0.136104	0.131372	0.883641	0.462425	0.0366225	0.486923	0.0590766	0.00693821	0.00494269	0.0303518	0.0142564	-0.0256575	0.0132221	0.0172852	0.0203816	0.00715954	0.0261729	0.0318886	0.0372989	0.011126	0.521131	0.458127	0.995352	0.961063	0.527468	0.477643	0.942067	0.719591	0.950608	0.75629
1301	1	FALSE	TRUE	TRUE	FALSE	TRUE	FALSE	FALSE	0.208889	27.9231	5.89659	21.5499	1.77816	15.2543	2.42629	0.1125	0.0997222	0.0961111	0.116111	0.164825	0.0986141	0.84073	0.4329	0.0289715	0.495742	0.0276639	0.00534899	0.00486821	0.026594	0.0143401	-0.0185075	0.0132521	0.015055	0.016899	0.00364687	0.00581881	0.00957729	0.0143983	0.0085795	0.584214	0.497077	0.911107	1.03263	0.64285	0.482133	1.37755	1.36586	1.51775	1.33393
2250	1	FALSE	TRUE	FALSE	TRUE	TRUE	FALSE	FALSE	0.168	34.0082	5.79224	18.5241	1.24618	13.1442	1.79741	0.066	0.105333	0.0683333	0.103	0.217888	0.217888	0.904003	0.475224	0.0242795	0.453922	0.0639222	0.00880672	0.00500652	0.0274475	0.0102158	-0.0169714	0.0207195	0.0227423	0.0254176	0.00469808	0.0364973	0.0412989	0.0446465	0.00814916	0.561797	0.539456	0.974967	1.12848	0.578856	0.479963	1.41967	1.7374	1.45795	1.50508
5559	1	FALSE	TRUE	TRUE	FALSE	TRUE	FALSE	FALSE	0.19	31.3956	6.06364	19.4938	2.52205	13.8822	2.0411	0.0888889	0.104444	0.0802778	0.113056	0.125448	0.137043	0.921158	0.47062	0.0454637	0.49451	0.0366039	0.00582659	0.00456256	0.0269222	0.0144332	-0.0171936	0.0179996	0.0201818	0.0223046	0.004305	0.0169298	0.0214379	0.0257205	0.00879069	0.590627	0.538544	0.94988	1.00895	0.627842	0.535392	1.51056	1.30299	1.59913	1.28124
6379	1	FALSE	TRUE	TRUE	FALSE	TRUE	FALSE	FALSE	0.176111	40.099	7.14826	18.4466	2.48016	9.23097	1.90082	0.0875	0.0919444	0.0719444	0.1075	0.192704	0.169785	0.792925	0.492768	0.0310874	0.47524	0.0314688	0.00723972	0.00583755	0.0321286	0.0132697	-0.0217905	0.0164729	0.018735	0.020876	0.00440309	0.0164416	0.021122	0.0270502	0.0106085	0.770341	0.702355	1.1632	1.25358	0.660645	0.562806	2.14865	1.70778	1.83965	1.33325
6736	1	FALSE	TRUE	FALSE	TRUE	TRUE	FALSE	FALSE	0.192778	29.2786	5.69788	20.7801	1.77422	13.4104	0.992996	0.0955556	0.100556	0.0905556	0.105556	0.120568	0.0873612	0.864799	0.478766	0.0413235	0.474602	0.0327688	0.00517513	0.00410967	0.0256009	0.0140822	-0.0161293	0.0112757	0.0131397	0.0156065	0.00433086	0.0095879	0.0136802	0.0167436	0.00715566	0.548418	0.518802	0.884337	0.979788	0.623847	0.530135	1.20439	1.4598	1.34439	1.48709
6742	1	FALSE	TRUE	FALSE	TRUE	TRUE	FALSE	FALSE	0.205	30.2114	6.28739	19.4387	0.855035	11.6643	1.07774	0.104444	0.103889	0.0938889	0.114444	0.181466	0.0645168	0.815888	0.491108	0.0153805	0.485578	0.0531754	0.005556	0.00482289	0.0230229	0.0138756	-0.0188865	0.0147877	0.0166973	0.0182197	0.00343198	0.0237529	0.0271316	0.0308214	0.00706848	0.575045	0.519511	0.957101	1.02878	0.603116	0.504503	1.34847	1.27417	1.40116	1.2329
7723	1	FALSE	TRUE	TRUE	FALSE	TRUE	FALSE	FALSE	0.195238	33.7584	6.56256	19.3979	1.29061	12.6168	3.01268	0.0888095	0.109762	0.0842857	0.114286	0.159763	0.155072	0.922611	0.486254	0.034169	0.44912	0.061441	0.006645	0.00564869	0.0258449	0.0139296	-0.0189549	0.0194767	0.0208553	0.0226929	0.00321622	0.027758	0.034039	0.0390915	0.0113335	0.590385	0.549112	1.02227	1.18352	0.580882	0.466399	1.31109	1.57506	1.26717	1.31015
8197	1	FALSE	TRUE	TRUE	FALSE	TRUE	FALSE	FALSE	0.233889	26.5002	6.27654	23.0538	1.46692	14.1362	1.42175	0.118056	0.119167	0.112778	0.124444	0.0925998	0.0965114	0.875626	0.439443	0.0309211	0.475971	0.0339543	0.00528592	0.00420828	0.0276502	0.015102	-0.0183092	0.0170566	0.0194273	0.0221751	0.00511845	0.0166574	0.0220796	0.0273548	0.0106974	0.524136	0.4978	0.829899	1.05402	0.635568	0.473255	1.18678	1.45346	1.42538	1.37059
8587	1	FALSE	TRUE	FALSE	TRUE	TRUE	FALSE	FALSE	0.235333	22.2415	5.22974	20.16	2.80501	13.8777	1.7881	0.128	0.110667	0.124	0.114667	0.0781428	0.0996342	0.899934	0.473784	0.0490008	0.471164	0.0379519	0.0047229	0.00424229	0.0244827	0.0114149	-0.0170461	0.0150427	0.0171318	0.0192047	0.00416207	0.0237128	0.0290281	0.034588	0.0108752	0.469062	0.439164	0.806703	0.912541	0.583911	0.483099	1.31425	1.16011	1.62233	1.24502
9286	1	FALSE	TRUE	FALSE	TRUE	TRUE	FALSE	FALSE	0.252667	21.7629	5.48962	22.8484	2.24965	12.6025	1.82134	0.141667	0.114333	0.123333	0.132667	0.0945235	0.089975	0.90193	0.480274	0.0262131	0.496632	0.0220618	0.00586554	0.00434476	0.025521	0.0135599	-0.0186094	0.0104612	0.013007	0.0157446	0.00528338	0.0194661	0.0231469	0.0280389	0.00857281	0.493933	0.417385	0.869725	0.862265	0.572082	0.487923	1.06088	0.931077	1.21159	1.08346
5976	3	FALSE	TRUE	FALSE	TRUE	FALSE	TRUE	FALSE	0.301333	17.099	5.26064	18.6394	0.961458	12.5393	1.49599	0.175333	0.129333	0.166667	0.138	0.1715	0.134994	0.843179	0.436019	0.0549141	0.477037	0.0376984	0.00450116	0.00471952	0.025766	0.0167521	-0.0155355	0.0118299	0.0142433	0.0173069	0.00547695	0.0020136	0.00683284	0.0153909	0.0133773	0.424313	0.396138	0.779898	0.758147	0.550889	0.525946	1.07373	0.67333	1.29024	0.896029
6004	3	FALSE	TRUE	FALSE	TRUE	FALSE	TRUE	FALSE	0.314444	20.0566	6.3132	22.3312	0.610716	14.3318	2.07441	0.174722	0.143056	0.157222	0.160556	0.0839301	0.0720423	0.903561	0.496088	0.0303826	0.476352	0.0383235	0.00407412	0.00438469	0.0261153	0.0165037	-0.019171	0.00713204	0.00924531	0.0118667	0.00473463	0.00615055	0.0104867	0.0145271	0.0083766	0.427584	0.376068	0.801567	0.73655	0.535041	0.510064	0.551244	0.517189	0.687747	0.709641
6061	3	FALSE	TRUE	FALSE	TRUE	FALSE	TRUE	FALSE	0.234815	26.2808	6.07527	23.269	1.5511	11.3791	3.98359	0.121852	0.116296	0.112222	0.125926	0.164404	0.145235	0.888058	0.489595	0.0674909	0.432966	0.0605051	0.00472526	0.00488406	0.0259762	0.0179765	-0.0143341	0.0117194	0.0144144	0.0171595	0.00544009	0.0133127	0.0202587	0.0265828	0.0132701	0.511956	0.471563	0.857178	0.897951	0.60042	0.526163	1.33577	0.949435	1.57026	1.06715
6066	3	FALSE	TRUE	TRUE	FALSE	FALSE	TRUE	FALSE	0.311818	16.6017	5.19739	19.5963	1.24065	12.9731	1.73808	0.185152	0.13	0.183788	0.131364	0.224154	0.191044	0.77822	0.422386	0.0380213	0.437342	0.0478218	0.00354041	0.00368419	0.0261677	0.0192621	-0.0123318	0.0106309	0.0139786	0.0163013	0.00567048	0.0146345	0.0250574	0.0335874	0.0189529	0.399906	0.39323	0.701592	0.793727	0.571416	0.497201	1.08729	1.14924	1.5014	1.44519
6136	3	FALSE	TRUE	TRUE	FALSE	FALSE	TRUE	FALSE	0.355128	13.4055	4.60447	18.6495	2.31686	10.5031	2.3203	0.244615	0.113846	0.209103	0.149359	0.271543	0.262381	0.797993	0.399343	0.0930989	0.491938	0.120571	0.00463103	0.0031428	0.0288743	0.0199275	-0.0109271	0.00693199	0.0103862	0.013686	0.006754	0.00582327	0.0115107	0.0181064	0.0122832	0.391754	0.307598	0.708295	0.646194	0.569069	0.478251	1.10087	0.812483	1.56194	1.3454
6156	3	FALSE	TRUE	FALSE	TRUE	FALSE	TRUE	FALSE	0.334242	14.7936	4.49387	25.1193	3.7937	12.8044	4.31363	0.221364	0.116212	0.19303	0.144545	0.230443	0.240144	0.856142	0.455443	0.0617062	0.463171	0.125121	0.00474321	0.00461289	0.0219582	0.0184683	-0.0112206	0.00429973	0.00697992	0.0104056	0.00610582	0.00125585	0.00242916	0.00488411	0.00362826	0.386134	0.319789	0.719667	0.678196	0.536723	0.473988	0.795365	0.871902	1.13007	1.29101
6174	3	FALSE	TRUE	TRUE	FALSE	FALSE	TRUE	FALSE	0.433	16.1945	6.87274	20.0209	2.23642	12.7026	2.03469	0.253333	0.183	0.23	0.206333	0.155883	0.112529	0.850779	0.486869	0.05144	0.489784	0.0374536	0.00494292	0.00448234	0.0278331	0.0160914	-0.022897	0.0087399	0.0115727	0.0144584	0.00571853	0.00347092	0.00990665	0.0202455	0.0167745	0.375968	0.3345	0.764118	0.777027	0.498363	0.432456	0.842849	0.928265	1.1369	1.19281
6184	3	FALSE	TRUE	TRUE	FALSE	FALSE	TRUE	FALSE	0.32881	18.2517	5.90818	23.1391	2.61598	13.0647	1.70667	0.189405	0.142738	0.177976	0.154167	0.186032	0.122845	0.830572	0.498151	0.0351101	0.468699	0.102178	0.00634274	0.00484769	0.0300961	0.0180186	-0.0161426	0.0157479	0.0184511	0.0217787	0.00603075	0.0202079	0.0261893	0.0332744	0.0130666	0.419061	0.388814	0.678779	0.804465	0.619256	0.483082	0.821436	1.16012	1.22881	1.44432
6210	3	FALSE	TRUE	FALSE	TRUE	FALSE	TRUE	FALSE	0.349762	15.7886	5.45595	21.4962	2.22791	12.0092	3.38277	0.217143	0.135952	0.189048	0.164048	0.20405	0.180953	0.820188	0.486093	0.0657625	0.495503	0.0713382	0.00485035	0.00414583	0.0255722	0.0194259	-0.0155249	0.00757419	0.0105076	0.0136204	0.00604621	0.0100887	0.0160866	0.0210884	0.0109997	0.413992	0.341439	0.776048	0.631205	0.534712	0.547713	0.895563	0.757456	1.15943	1.25674
6214	3	FALSE	TRUE	TRUE	FALSE	FALSE	TRUE	FALSE	0.241667	27.9891	6.78467	22.3353	2.46166	12.5507	2.45022	0.118	0.127	0.109	0.136	0.132589	0.0926566	0.882422	0.499666	0.0414774	0.493971	0.0418732	0.00653227	0.00535221	0.0267586	0.0196281	-0.0141787	0.0164842	0.0191765	0.0219472	0.00546297	0.0196049	0.0251195	0.0298899	0.010285	0.527672	0.48661	0.839985	0.954136	0.628788	0.510707	1.18568	1.12801	1.40507	1.18011
4993	6	FALSE	TRUE	FALSE	TRUE	FALSE	FALSE	TRUE	0.266	20.4678	5.43745	24.2047	2.05177	13.245	2.70788	0.149667	0.119667	0.138333	0.131	0.139496	0.0987087	0.863923	0.490376	0.0639037	0.491762	0.0633584	0.00509055	0.00485583	0.0235299	0.0219675	-0.0110465	0.00212739	0.00347851	0.00521583	0.00308845	0.000663074	0.00336188	0.00905287	0.00838979	0.468715	0.423866	0.907595	0.85505	0.52536	0.495079	1.36479	0.915589	1.48309	1.04576
7038	6	FALSE	TRUE	FALSE	TRUE	FALSE	FALSE	TRUE	0.289524	21.9468	6.39152	21.8324	1.72694	11.0564	1.25959	0.146667	0.14619	0.120238	0.172619	0.126489	0.130276	0.881801	0.450366	0.028773	0.497614	0.034587	0.00546616	0.00484729	0.0255995	0.0161461	-0.019926	0.00964219	0.0121522	0.0150323	0.0053901	0.00451504	0.0116144	0.018123	0.013608	0.452168	0.373145	0.952393	0.781221	0.476881	0.48033	1.42068	0.824422	1.45795	1.05025
7043	6	FALSE	TRUE	FALSE	TRUE	FALSE	FALSE	TRUE	0.348667	16.3893	5.73789	21.5937	1.69475	13.1626	2.76629	0.201333	0.150667	0.185333	0.166667	0.135761	0.122041	0.864304	0.497524	0.0440894	0.436288	0.121593	0.0038056	0.00457755	0.0232516	0.0150211	-0.0209684	0.00901423	0.0120866	0.0143888	0.00537453	0.0070763	0.0122083	0.0173336	0.0102573	0.39079	0.344366	0.858693	0.735445	0.458168	0.471645	1.43649	0.812534	1.67429	1.11684
7048	6	FALSE	TRUE	FALSE	TRUE	FALSE	FALSE	TRUE	0.363704	17.1944	6.24393	20.8169	3.86786	11.8417	5.84766	0.227778	0.139259	0.187778	0.179259	0.194671	0.167045	0.789783	0.431426	0.0628894	0.451965	0.130403	0.0038135	0.0042641	0.0236539	0.0177675	-0.0209805	0.00590714	0.00849485	0.0108859	0.00497876	0.000980343	0.0044792	0.00859035	0.00761001	0.443249	0.345429	0.83765	0.690921	0.533291	0.49958	1.22291	0.636353	1.41456	0.920465
7068	6	FALSE	TRUE	FALSE	TRUE	FALSE	FALSE	TRUE	0.294667	22.1013	6.56561	24.9181	2.35875	12.7734	2.02118	0.170667	0.127333	0.149833	0.148167	0.177256	0.138917	0.810191	0.414733	0.0776272	0.465066	0.0285531	0.00509279	0.00547583	0.0248435	0.0189169	-0.0197241	0.00538529	0.00863487	0.0128393	0.00745399	0.0049497	0.0114479	0.0201952	0.0152455	0.517732	0.434499	0.936886	0.927837	0.558221	0.470171	1.29436	0.774041	1.37692	0.830057
7163	6	FALSE	TRUE	TRUE	FALSE	FALSE	FALSE	TRUE	0.291667	26.0878	7.6862	23.0872	1.80283	13.4065	1.94299	0.159722	0.135278	0.135556	0.159444	0.184471	0.0861631	0.81184	0.487747	0.0381578	0.451634	0.0263683	0.00699969	0.00625548	0.0287465	0.0196801	-0.0237182	0.0123253	0.0142883	0.0167829	0.00445762	0.0068418	0.0146018	0.0211781	0.0143363	0.570748	0.478892	0.96924	0.886853	0.590896	0.540934	1.08588	0.573375	1.11226	0.646945
7226	6	FALSE	TRUE	TRUE	FALSE	FALSE	FALSE	TRUE	0.31625	23.3494	7.38532	25.0888	2.52644	11.6304	2.50001	0.187292	0.132292	0.163333	0.15625	0.176978	0.115003	0.822705	0.467206	0.0229313	0.489406	0.0552728	0.007354	0.00507581	0.0285988	0.0178196	-0.0270986	0.0148994	0.0170663	0.0195723	0.0046729	0.00674839	0.0127858	0.021732	0.0149836	0.568671	0.470695	1.0955	0.906131	0.524019	0.520462	1.21742	0.565806	1.13157	0.62666
7227	6	FALSE	TRUE	TRUE	FALSE	FALSE	FALSE	TRUE	0.375833	17.7864	6.69705	24.9685	1.42079	13.2085	2.65724	0.2375	0.141667	0.201042	0.178125	0.228157	0.157142	0.77153	0.497727	0.047935	0.494438	0.0513433	0.00682327	0.00542106	0.0271118	0.0170607	-0.025093	0.00844415	0.0111379	0.0132251	0.00478091	0.00481538	0.0154634	0.0249851	0.0201698	0.482214	0.373705	0.874367	0.685966	0.554775	0.545741	1.04215	0.585607	1.17727	0.851876
7292	6	FALSE	TRUE	TRUE	FALSE	FALSE	FALSE	TRUE	0.325758	20.1668	6.60005	25.2458	2.79191	14.776	3.11722	0.186515	0.142576	0.155606	0.173485	0.100127	0.115993	0.864513	0.459806	0.0581677	0.489864	0.0516606	0.00482045	0.00550498	0.028145	0.0203243	-0.0190127	0.00841684	0.0107652	0.0144137	0.0059969	0.00218611	0.00713204	0.0153278	0.0131417	0.462802	0.379338	0.950097	0.76663	0.490937	0.497262	0.80471	0.486845	0.847093	0.626702
7450	6	FALSE	TRUE	TRUE	FALSE	FALSE	FALSE	TRUE	0.389259	16.9991	6.63769	21.7906	1.33915	14.3737	1.07207	0.239074	0.153519	0.201667	0.190926	0.185255	0.128833	0.819088	0.490966	0.0479731	0.464945	0.108066	0.00491306	0.00539113	0.0250599	0.0215688	-0.0211816	0.00697036	0.00941815	0.0125728	0.00560241	0.00281831	0.0107243	0.0221154	0.0192971	0.449072	0.355381	0.828292	0.707285	0.548495	0.504657	1.03313	0.738937	1.26763	1.08501
[truncated: 34 more columns]
