# Supplementary material for: Rapid and robust patterns of spontaneous locomotor deficits in mouse models of Huntington’s disease
Source: PLoS One. 2020 Dec 28;15(12):e0243052. doi: 10.1371/journal.pone.0243052 (PMC7769440; doi:10.1371/journal.pone.0243052)
Supplement: S1 Appendix — (ZIP) [file pone.0243052.s001.zip › R62 Gait All Parameters.xlsx]

## Sheet: Sheet1
mousenumber	ageweeks	wt	tg	male	female	tp1	tp2	strideTime	strideSpeed	strideDistance	stepWidhHind	stepWidhHindDev	stepWidhFront	stepWidhFrontDev	stanceTimeHind	swingTimeHind	stanceTimeFore	swingTimeFore	intraLimbHomolateral	intraLimbHomologous	intraLimbDiagonal	hindCoupling	hindCouplingDev	foreCoupling	foreCouplingDev	toeClearanceHind	toeClearanceFore	iliacCrestHeight	hindProtraction	hindRetraction	tailBaseMin	tailBaseMean	tailBaseMax	tailBaseRange	tailTipMin	tailTipMean	tailTipMax	tailTipRange	swingMeanSpeedHind	swingMeanSpeedFore	swingPeakSpeedHind	swingPeakSpeedFore	swingSpeedMetricHind	swingSpeedMetricFore	swingMeanJerkHind	swingMeanJerkFore	swingJerkMetricHind	swingJerkMetricFore	angleRangeHip
473	4	TRUE	FALSE	TRUE	FALSE	TRUE	FALSE	0.147333	43.812	6.56324	14.9262	2.32603	10.1753	1.45407	0.077	0.0736667	0.0653333	0.0853333	0.0908059	0.117525	0.914322	0.45136	0.0390373	0.47221	0.0737412	0.00686274	0.00460114	0.0288109	0.01432	-0.0168062	0.0183088	0.0197929	0.0229283	0.00461944	0.011527	0.0169755	0.0221189	0.010592	0.835403	0.732607	1.25293	1.20972	0.671526	0.608571	1.74018	2.28647	1.36524	1.84806	44.2258
1605	4	TRUE	FALSE	FALSE	TRUE	TRUE	FALSE	0.176667	32.2009	5.79344	23.3283	1.56416	11.5682	1.91317	0.0875	0.0925	0.0658333	0.114167	0.175476	0.161749	0.833443	0.453845	0.0226189	0.496293	0.0291928	0.00389923	0.00476722	0.0247689	0.0162564	-0.0138898	0.0075712	0.00986758	0.0118008	0.00422963	0.00198498	0.00713823	0.012329	0.010344	0.60953	0.51271	1.08133	0.997248	0.568331	0.515485	2.17614	1.40401	1.96334	1.3984	39.2731
1614	4	TRUE	FALSE	FALSE	TRUE	TRUE	FALSE	0.218333	27.7779	6.11086	20.9662	1.39053	10.9492	0.764747	0.114722	0.106944	0.0975	0.124167	0.0713002	0.0879814	0.912401	0.472005	0.0224919	0.499006	0.0113535	0.00571322	0.0044092	0.0251806	0.0156288	-0.0190194	0.0100613	0.0117574	0.0136259	0.00356463	0.00711719	0.0122239	0.0167933	0.00967611	0.574102	0.487866	1.02513	0.939343	0.564122	0.521911	1.33324	1.17045	1.27357	1.23888	52.9932
3461	4	TRUE	FALSE	FALSE	TRUE	TRUE	FALSE	0.162222	37.3875	6.17963	17.6957	1.23701	15.0599	1.00673	0.0722222	0.0933333	0.0661111	0.0994444	0.218489	0.184306	0.788717	0.463791	0.0344704	0.4656	0.0599322	0.00649708	0.00385572	0.0272866	0.0126921	-0.0176292	0.0194332	0.0209181	0.0233429	0.00390971	0.0333943	0.0378167	0.0449658	0.0115715	0.651189	0.597747	1.19003	1.10898	0.55155	0.539077	1.97482	1.76361	1.65084	1.57642	30.4403
3469	4	TRUE	FALSE	TRUE	FALSE	TRUE	FALSE	0.388333	13.2246	5.16149	23.6943	3.54806	15.4225	3.56427	0.229583	0.162083	0.2375	0.154167	0.246751	0.189909	0.753249	0.49462	0.0724726	0.489642	0.0779054	0.00804742	0.00503315	0.0261446	0.017171	-0.0147368	0.0134124	0.0163221	0.0181765	0.00476405	0.0340612	0.0381515	0.0430486	0.00898737	0.353649	0.350742	0.695006	0.641468	0.50772	0.54635	0.826726	0.683863	1.19177	1.0568	37.2678
3471	4	TRUE	FALSE	FALSE	TRUE	TRUE	FALSE	0.270833	18.6889	5.09726	23.4709	1.34124	14.2882	1.88903	0.168333	0.105833	0.14875	0.125417	0.229569	0.159356	0.770431	0.473793	0.0405654	0.499077	0.0584492	0.00578018	0.00451684	0.0263121	0.0142071	-0.0198858	0.0128754	0.0146799	0.0162607	0.00338532	0.00508989	0.0103446	0.0154222	0.0103323	0.489482	0.412507	0.835696	0.832696	0.586053	0.495396	1.17431	0.891094	1.40541	1.054	47.0805
3476	4	TRUE	FALSE	TRUE	FALSE	TRUE	FALSE	0.198889	32.0375	6.34291	21.6986	1.74757	15.7145	0.633555	0.0966667	0.105556	0.0822222	0.12	0.233899	0.156266	0.814586	0.465196	0.0372042	0.465427	0.0174338	0.00817158	0.00498229	0.0291978	0.0108583	-0.0214746	0.016234	0.0182928	0.0203684	0.00413443	0.0164608	0.0208002	0.0253444	0.00888353	0.582252	0.509492	1.00388	1.01836	0.58002	0.503481	1.45246	1.21912	1.44367	1.18387	48.4821
3490	4	TRUE	FALSE	FALSE	TRUE	TRUE	FALSE	0.231111	20.1114	4.70549	18.8652	2.00919	11.3434	3.2865	0.132222	0.102222	0.125556	0.108889	0.122258	0.146223	0.910115	0.487565	0.0556686	0.436691	0.108239	0.0080778	0.00525053	0.0300087	0.0164712	-0.0134335	0.0195762	0.0220258	0.0241947	0.00461854	0.0306009	0.0365754	0.0422037	0.0116028	0.493116	0.415072	0.906134	0.764785	0.543023	0.540939	1.51905	0.993731	1.69878	1.33093	41.4493
3494	4	TRUE	FALSE	TRUE	FALSE	TRUE	FALSE	0.191667	30.1817	5.86223	20.1386	1.34372	13.4161	1.14902	0.0908333	0.104167	0.0916667	0.103333	0.119693	0.0822929	0.901473	0.482638	0.0161893	0.484111	0.0615559	0.00603298	0.00467431	0.0312027	0.0141815	-0.0163644	0.0160608	0.0174112	0.018886	0.00282517	0.00633344	0.00932465	0.012794	0.0064606	0.555227	0.554326	0.929711	1.11306	0.598123	0.498005	1.20285	1.4267	1.28806	1.27723	39.0937
4324	4	TRUE	FALSE	TRUE	FALSE	TRUE	FALSE	0.19	31.265	5.99014	22.673	2.31912	13.571	2.51372	0.095	0.0983333	0.0779167	0.115417	0.160905	0.124011	0.844443	0.487921	0.0382023	0.452679	0.0365741	0.00516842	0.00288909	0.0253151	0.0149401	-0.0172786	0.0105823	0.0121663	0.0142792	0.00369687	0.0106207	0.0152057	0.0212025	0.0105818	0.603371	0.508974	1.15887	0.94316	0.520759	0.541764	1.66415	1.10825	1.439	1.16913	49.6181
4328	4	TRUE	FALSE	FALSE	TRUE	TRUE	FALSE	0.164	40.6472	6.80106	19.7962	1.36582	10.1441	1.06652	0.0946667	0.0726667	0.0806667	0.0866667	0.0681132	0.0915702	0.90843	0.478271	0.0329714	0.482655	0.0142367	0.00599729	0.0036806	0.0245877	0.0153549	-0.0199817	0.0115339	0.01414	0.0161114	0.00457744	0.00690597	0.0102491	0.0148828	0.00797686	0.863688	0.713308	1.30685	1.18016	0.66302	0.607017	1.97356	1.68001	1.4967	1.41587	45.0019
4331	4	TRUE	FALSE	TRUE	FALSE	TRUE	FALSE	0.186	38.1019	7.20973	21.7729	1.54352	11.4204	1.95219	0.0953333	0.094	0.0806667	0.108667	0.0987518	0.102287	0.894141	0.454845	0.026125	0.463979	0.0294229	0.00708219	0.00507886	0.0278258	0.0159196	-0.0230779	0.0164466	0.0190142	0.0217413	0.00529469	0.0150991	0.0184563	0.0224906	0.00739149	0.752923	0.652984	1.28484	1.21629	0.586302	0.537783	1.48952	1.17013	1.15833	0.967391	43.0145
4338	4	TRUE	FALSE	FALSE	TRUE	TRUE	FALSE	0.265833	20.2257	5.45305	19.1325	1.60446	9.44938	1.5334	0.165417	0.10375	0.141667	0.1275	0.165471	0.159445	0.852543	0.411499	0.0297533	0.475596	0.0543608	0.00461479	0.00314814	0.0257767	0.0144582	-0.0186015	0.0128527	0.0159948	0.0184933	0.00564058	0.0173871	0.0224235	0.0286392	0.0112521	0.515999	0.421664	0.856662	0.841318	0.604803	0.502615	0.994194	0.883826	1.17078	1.05324	42.3064
4340	4	TRUE	FALSE	FALSE	TRUE	TRUE	FALSE	0.198333	32.5563	6.55946	21.0722	0.89283	11.6648	1.47191	0.1075	0.0941667	0.0904167	0.11125	0.105915	0.100038	0.878379	0.479648	0.0270366	0.47948	0.0290297	0.00657549	0.00423139	0.0260783	0.0179919	-0.0180008	0.0149024	0.0171288	0.0192736	0.00437118	0.0165469	0.0237134	0.0294466	0.0128997	0.685359	0.566018	1.17676	1.07506	0.582715	0.528132	1.45872	1.37152	1.24087	1.30101	43.1503
4342	4	TRUE	FALSE	FALSE	TRUE	TRUE	FALSE	0.144667	47.8913	7.02346	22.12	1.48382	11.1863	1.83844	0.071	0.077	0.0666667	0.0813333	0.110599	0.106795	0.913895	0.486565	0.0352932	0.464684	0.0439678	0.00752687	0.00532872	0.0305534	0.0143363	-0.01743	0.0191103	0.0218669	0.0241399	0.0050296	0.0240743	0.0286393	0.0317372	0.00766291	0.870995	0.799831	1.31104	1.38252	0.665343	0.580643	1.93218	2.50391	1.4815	1.78853	36.6215
4348	4	TRUE	FALSE	FALSE	TRUE	TRUE	FALSE	0.306667	18.0218	5.58597	22.5575	1.41693	10.2805	0.946484	0.174167	0.135833	0.157917	0.152083	0.155219	0.0874981	0.837128	0.455097	0.0257608	0.475217	0.0279785	0.00618324	0.00405462	0.0240969	0.0129335	-0.0209925	0.0118627	0.0144175	0.0168224	0.00495976	0.0116756	0.0159868	0.0202105	0.00853495	0.413849	0.361875	0.803431	0.822295	0.520392	0.440341	0.957645	0.873221	1.18966	1.06814	53.0438
5076	4	TRUE	FALSE	TRUE	FALSE	TRUE	FALSE	0.229167	26.9554	6.26255	25.5651	1.14577	14.8487	0.669779	0.114167	0.118333	0.102083	0.130417	0.177307	0.091893	0.829835	0.483746	0.0122256	0.47763	0.0392335	0.00521633	0.00415541	0.0256426	0.0138755	-0.0203546	0.0127473	0.014413	0.0162579	0.00351058	0.00470519	0.00942762	0.0144087	0.00970348	0.527929	0.466834	0.884045	0.8773	0.599519	0.535068	1.52551	1.59886	1.71013	1.77689	44.4542
5832	4	TRUE	FALSE	FALSE	TRUE	TRUE	FALSE	0.19	29.402	5.6792	18.175	1.43985	11.1835	0.94742	0.0925	0.100833	0.0783333	0.115	0.117906	0.134636	0.898932	0.496155	0.0381592	0.491867	0.0253559	0.00618747	0.00560067	0.029811	0.0147622	-0.0163041	0.015245	0.018166	0.0201706	0.00492557	0.0218816	0.0269109	0.0311489	0.00926731	0.562243	0.503114	0.980972	0.993983	0.574934	0.507384	1.27363	1.49295	1.28526	1.50087	36.9752
5938	4	TRUE	FALSE	TRUE	FALSE	TRUE	FALSE	0.184667	34.938	6.54896	24.5478	1.434	11.9814	2.96806	0.097	0.091	0.0833333	0.104667	0.0800204	0.115031	0.91376	0.414733	0.0478865	0.48592	0.0496363	0.00562092	0.00417466	0.0288802	0.0191259	-0.0155601	0.0130253	0.0152992	0.0185334	0.0055081	0.00500398	0.00862197	0.0129783	0.00797429	0.688321	0.590851	1.23413	1.121	0.558019	0.526828	2.18851	1.32011	1.75996	1.17086	39.0128
5943	4	TRUE	FALSE	FALSE	TRUE	TRUE	FALSE	0.179167	31.6004	5.7325	21.4541	1.4157	13.2858	0.643682	0.0916667	0.0908333	0.0845833	0.0979167	0.165001	0.0478703	0.834999	0.465866	0.00766535	0.470008	0.0415137	0.00699346	0.00398079	0.0284363	0.0146085	-0.0166263	0.0165029	0.0178134	0.0192675	0.00276463	0.0158769	0.0195518	0.0230377	0.00716081	0.627338	0.547967	1.04167	1.04363	0.601874	0.525979	1.56661	1.41507	1.49658	1.3557	41.1105
5945	4	TRUE	FALSE	TRUE	FALSE	TRUE	FALSE	0.170667	33.2578	5.78382	24.3552	2.19634	14.4691	1.56832	0.089	0.085	0.0803333	0.0936667	0.0691755	0.0735472	0.941921	0.486271	0.0131578	0.458767	0.0253442	0.00615099	0.00412657	0.0282295	0.0146014	-0.0159674	0.0214078	0.0230713	0.0247123	0.00330446	0.0379043	0.0419903	0.0454811	0.00757682	0.663149	0.591329	1.06849	1.107	0.621585	0.53506	1.4756	1.60316	1.36965	1.44162	34.5699
6642	4	TRUE	FALSE	FALSE	TRUE	TRUE	FALSE	0.156	41.6952	6.4811	21.0503	3.56895	10.2806	2.31531	0.071	0.0883333	0.054	0.105333	0.222451	0.239401	0.86041	0.445528	0.0634243	0.469603	0.0269815	0.00413906	0.00347808	0.0265291	0.0143435	-0.0173845	0.00964259	0.0119015	0.0138007	0.00415808	0.00561074	0.00948645	0.0137742	0.00816342	0.693006	0.585413	1.32146	1.16815	0.525556	0.502679	2.39779	2.00382	1.80957	1.70439	49.9336
7543	4	TRUE	FALSE	TRUE	FALSE	TRUE	FALSE	0.175	37.6027	6.70408	18.0782	1.90803	9.4809	2.08839	0.0716667	0.106667	0.07	0.108333	0.205515	0.205515	0.929832	0.467218	0.0160501	0.487286	0.0428523	0.00759262	0.00479448	0.0297894	0.00797707	-0.0229142	0.0214209	0.0235719	0.0255447	0.00412384	0.0153215	0.0215415	0.0269458	0.0116243	0.607497	0.5944	1.05586	1.05653	0.576378	0.56549	1.31485	1.22814	1.23702	1.14668	37.0152
7549	4	TRUE	FALSE	FALSE	TRUE	TRUE	FALSE	0.277333	20.1192	5.63664	19.2403	0.903266	12.8194	1.0218	0.163667	0.117	0.142667	0.138	0.194079	0.0973902	0.805921	0.496189	0.0101121	0.464973	0.026683	0.00602571	0.00478947	0.0239076	0.0130928	-0.0217801	0.0119557	0.0140914	0.0161046	0.00414898	0.00633532	0.0111634	0.0158367	0.00950138	0.486479	0.401757	0.816366	0.875401	0.599456	0.460106	1.02559	0.982967	1.2495	1.11403	54.5916
7564	4	TRUE	FALSE	FALSE	TRUE	TRUE	FALSE	0.219333	25.854	5.69986	19.4808	1.43409	12.4084	0.994857	0.113667	0.109	0.106667	0.116	0.105774	0.0595209	0.894226	0.476297	0.0193256	0.486887	0.0398981	0.00528773	0.0042374	0.0257811	0.0111642	-0.0203669	0.0148557	0.0168921	0.019208	0.00435232	0.00768966	0.013085	0.0166755	0.00898582	0.518503	0.487476	0.87779	1.04196	0.593151	0.468644	1.22898	1.38265	1.39812	1.31561	44.8722
7814	4	TRUE	FALSE	TRUE	FALSE	TRUE	FALSE	0.143333	54.3738	7.95576	14.7185	1.87179	8.99718	2.03428	0.0633333	0.0833333	0.0655556	0.0811111	0.135543	0.170265	0.860038	0.41553	0.0195617	0.451574	0.0498651	0.00757886	0.00575091	0.0297287	0.00931083	-0.0213034	0.018437	0.0221368	0.0243995	0.00596254	0.0173101	0.0205159	0.0248357	0.00752559	0.87344	0.896704	1.35617	1.50607	0.649214	0.596081	2.44739	2.54474	1.77559	1.68349	37.4154
7819	4	TRUE	FALSE	TRUE	FALSE	TRUE	FALSE	0.1725	37.442	6.58595	21.3689	1.14526	11.8704	0.821229	0.0908333	0.085	0.0783333	0.0975	0.0708447	0.0800259	0.905702	0.498521	0.0266182	0.485312	0.0496644	0.00633701	0.00422892	0.0294185	0.0167449	-0.0175692	0.020174	0.0218502	0.0235633	0.00338929	0.0350556	0.0384084	0.0429531	0.0078975	0.739572	0.647012	1.19952	1.2362	0.618365	0.525313	1.78615	1.34223	1.46825	1.08035	38.2494
8476	4	TRUE	FALSE	TRUE	FALSE	TRUE	FALSE	0.173333	34.7853	6.12587	19.6979	1.89469	14.1978	1.53263	0.0866667	0.09	0.06625	0.110417	0.149026	0.161957	0.885372	0.489599	0.0201543	0.473568	0.0267556	0.00459475	0.00460468	0.0273398	0.0170533	-0.0153741	0.0145046	0.0162151	0.0176259	0.00312126	0.00661964	0.0094713	0.0122929	0.00567321	0.666461	0.566367	1.14455	1.06026	0.588889	0.538169	2.22563	1.37098	1.9326	1.28043	36.7097
8609	4	TRUE	FALSE	FALSE	TRUE	TRUE	FALSE	0.261667	16.3808	4.30295	21.3134	2.43663	14.5179	2.32119	0.175	0.09	0.1575	0.1075	0.319009	0.258599	0.700654	0.489807	0.0634406	0.420591	0.0518764	0.00727224	0.00450596	0.0272064	0.0137289	-0.0156591	0.013542	0.0154145	0.0169264	0.0033844	0.00402771	0.00880166	0.0141084	0.0100807	0.496062	0.394805	0.897904	0.733111	0.553369	0.541482	1.62159	1.30458	1.78765	1.77969	45.7808
8613	4	TRUE	FALSE	TRUE	FALSE	TRUE	FALSE	0.248889	22.5794	5.69448	16.8001	1.12671	12.1527	1.38435	0.133333	0.118889	0.121667	0.130556	0.0687884	0.0504194	0.922554	0.49766	0.0102067	0.496621	0.0248258	0.00728046	0.00497535	0.030792	0.0127982	-0.0195504	0.0188738	0.0207755	0.02244	0.00356619	0.0113885	0.0179304	0.0227635	0.011375	0.477299	0.428905	0.864586	0.960256	0.552398	0.448319	1.23042	1.02124	1.42356	1.06959	44.9141
8927	4	TRUE	FALSE	TRUE	FALSE	TRUE	FALSE	0.176667	38.3433	6.80869	14.3386	2.40041	11.9489	1.94018	0.0616667	0.118333	0.0633333	0.116667	0.307907	0.307907	0.940437	0.48789	0.0036239	0.48533	0.0200581	0.0066626	0.00533254	0.0264133	0.00873976	-0.0233367	0.018999	0.020612	0.0222445	0.0032455	0.0172893	0.0221242	0.0287261	0.0114368	0.573758	0.577623	1.03838	1.09637	0.556346	0.52805	1.28875	1.39148	1.20993	1.27189	51.5518
8928	4	TRUE	FALSE	TRUE	FALSE	TRUE	FALSE	0.207778	33.5965	7.04264	20.7732	0.877648	11.0527	2.22067	0.1	0.111111	0.0936111	0.1175	0.140824	0.111711	0.880956	0.473369	0.0195609	0.457275	0.0541548	0.00543419	0.00376815	0.0233504	0.0152584	-0.0224536	0.00996429	0.01199	0.0141215	0.0041572	0.00261506	0.00565457	0.00940419	0.00678913	0.629774	0.573201	1.13468	1.03348	0.557277	0.555472	1.86034	1.15521	1.63317	1.12743	54.3309
473	10	TRUE	FALSE	TRUE	FALSE	FALSE	TRUE	0.150833	46.3788	7.14053	16.6718	1.15586	11.527	1.77299	0.0725	0.0816667	0.0733333	0.0808333	0.0763361	0.0591122	0.934081	0.459172	0.0141358	0.473383	0.0859729	0.00956924	0.00581352	0.0354799	0.0101955	-0.0226619	0.0273233	0.028403	0.0301831	0.00285981	0.021068	0.0255694	0.0284857	0.00741775	0.840629	0.80793	1.18944	1.27484	0.70959	0.635181	1.16682	1.86752	0.976945	1.45604	36.197
1605	10	TRUE	FALSE	FALSE	TRUE	FALSE	TRUE	0.189167	32.8395	6.26325	15.9349	1.93004	14.1256	0.925149	0.08375	0.10875	0.0820833	0.110417	0.153166	0.157095	0.888729	0.396978	0.0302597	0.470132	0.0704757	0.00610464	0.00527473	0.0296735	0.0141613	-0.0164467	0.0161533	0.0188517	0.0218339	0.00568057	0.00482163	0.0106167	0.0200487	0.0152271	0.563929	0.531416	0.937379	1.01593	0.605396	0.522699	1.32363	1.16376	1.4457	1.14107	37.7392
1614	10	TRUE	FALSE	FALSE	TRUE	FALSE	TRUE	0.204167	36.8902	7.59304	16.1567	1.98388	11.2887	2.08949	0.0891667	0.118333	0.0808333	0.126667	0.184308	0.184308	0.939908	0.49479	0.0467716	0.483325	0.0444941	0.00708957	0.00541437	0.0296149	0.0166954	-0.0188524	0.0170018	0.0188096	0.0204863	0.00348448	0.0138733	0.0182252	0.0227612	0.00888792	0.607883	0.556093	1.01172	1.04777	0.602042	0.531918	1.25204	1.54151	1.24077	1.47167	45.7287
4324	10	TRUE	FALSE	TRUE	FALSE	FALSE	TRUE	0.1875	39.6722	7.57753	18.0324	1.4657	10.8519	2.78947	0.103333	0.0875	0.0916667	0.0991667	0.0573664	0.0959429	0.899522	0.47124	0.0340175	0.473126	0.109463	0.00871565	0.00509259	0.0339983	0.016076	-0.0230281	0.0240634	0.0267964	0.0285108	0.00444739	0.0238967	0.0281512	0.0327276	0.0088309	0.830531	0.706949	1.19082	1.09687	0.70165	0.649729	1.36677	1.0672	1.13794	0.965385	44.5954
4328	10	TRUE	FALSE	FALSE	TRUE	FALSE	TRUE	0.195833	40.1467	7.98899	17.7393	2.15382	9.41539	1.75227	0.0833333	0.115833	0.0554167	0.14375	0.304743	0.304743	0.846979	0.481342	0.0302012	0.46275	0.017486	0.00501458	0.00466767	0.0267217	0.0151435	-0.0217875	0.013235	0.0151247	0.0167866	0.00355155	0.0040742	0.00838527	0.0117933	0.00771909	0.649806	0.532721	1.09482	1.00208	0.595791	0.532573	0.989347	0.869191	0.896016	0.861642	45.4236
4331	10	TRUE	FALSE	TRUE	FALSE	FALSE	TRUE	0.201667	34.3063	6.94361	18.1912	1.64096	13.4412	2.28732	0.0958333	0.109167	0.08	0.125	0.185942	0.15236	0.882572	0.493926	0.0289892	0.486724	0.07639	0.00822475	0.00600766	0.0319543	0.0117146	-0.0241861	0.0203707	0.0222866	0.0239053	0.00353459	0.0170964	0.0212297	0.0251956	0.0080992	0.598759	0.521342	0.997246	0.960246	0.599124	0.542953	1.64359	0.993684	1.5932	1.03806	48.1592
4338	10	TRUE	FALSE	FALSE	TRUE	FALSE	TRUE	0.236667	25.622	6.12815	17.0228	1.65719	7.469	1.56999	0.127333	0.112667	0.0993333	0.140667	0.0886816	0.129128	0.856166	0.461841	0.0325617	0.438588	0.062554	0.00409549	0.00340396	0.0245644	0.0184529	-0.0138001	0.00771037	0.010042	0.0125771	0.0048667	0.00605615	0.0104531	0.0141152	0.008059	0.506745	0.411792	0.883221	0.805078	0.574247	0.511823	0.972956	0.555243	1.10484	0.681166	42.8825
4340	10	TRUE	FALSE	FALSE	TRUE	FALSE	TRUE	0.219167	33.2123	7.37039	15.8831	0.976431	7.4116	0.63088	0.0970833	0.125417	0.07875	0.14375	0.213616	0.210095	0.866717	0.499443	0.0510816	0.497685	0.0458327	0.00830514	0.00530589	0.0315329	0.0143296	-0.0203697	0.0182257	0.0199172	0.0227383	0.00451263	0.0029515	0.00700725	0.0118747	0.00892321	0.577003	0.519201	0.899248	1.00316	0.643828	0.52167	1.22212	1.19265	1.34441	1.17494	37.3792
4342	10	TRUE	FALSE	FALSE	TRUE	FALSE	TRUE	0.235556	25.6498	5.97408	26.6061	0.7896	14.9516	1.89567	0.121111	0.117778	0.106111	0.132778	0.158772	0.110543	0.856613	0.492555	0.042869	0.485289	0.0415331	0.00669841	0.00498798	0.0299702	0.0185927	-0.0149747	0.0136426	0.0155213	0.017718	0.00407541	0.0125219	0.0177765	0.0220139	0.00949205	0.50768	0.426578	0.855646	0.899179	0.59588	0.473846	0.816128	0.890207	0.953113	0.970275	41.739
4348	10	TRUE	FALSE	FALSE	TRUE	FALSE	TRUE	0.351667	14.6407	5.08541	20.6101	1.98094	11.7522	4.2438	0.211667	0.143333	0.182083	0.172917	0.175376	0.125011	0.814688	0.446258	0.046023	0.459817	0.0677479	0.00508103	0.00417725	0.0286762	0.0179633	-0.0154761	0.0123672	0.0147213	0.0166911	0.0043239	0.00015351	0.00286882	0.00644552	0.00629201	0.373584	0.313718	0.677681	0.64159	0.559404	0.490214	0.999154	0.794897	1.43412	1.22305	40.6242
4570	10	TRUE	FALSE	TRUE	FALSE	FALSE	TRUE	0.2375	24.3883	5.87627	21.7795	0.898767	13.6513	1.1509	0.125417	0.115417	0.116667	0.124167	0.121711	0.0566295	0.875245	0.463349	0.0102643	0.49979	0.0173449	0.00578489	0.00511673	0.0337597	0.0187264	-0.015117	0.0198592	0.0212751	0.0233742	0.00351497	0.0135818	0.01792	0.0222127	0.00863096	0.512701	0.465287	0.800256	0.912331	0.646242	0.509904	1.0582	0.869767	1.31961	0.952361	35.9631
5076	10	TRUE	FALSE	TRUE	FALSE	FALSE	TRUE	0.340833	17.5031	5.97827	22.3823	2.06213	11.933	1.74173	0.200417	0.14375	0.170833	0.173333	0.114212	0.113922	0.862565	0.478183	0.0737839	0.474888	0.0557821	0.00639337	0.00486986	0.0305639	0.020292	-0.0153449	0.0125709	0.0150254	0.0172479	0.00467697	0.00341012	0.0101326	0.0183448	0.0149347	0.425159	0.349278	0.677701	0.700095	0.631633	0.499502	1.02939	0.842162	1.47639	1.21588	41.4714
5831	10	TRUE	FALSE	FALSE	TRUE	FALSE	TRUE	0.203333	31.2398	6.4178	20.0123	2.06248	14.8439	1.91018	0.0883333	0.118333	0.0891667	0.1175	0.157976	0.143891	0.908866	0.487493	0.0092265	0.470031	0.0267139	0.00813702	0.00596727	0.0321643	0.0111953	-0.0201359	0.0170661	0.0190355	0.0216377	0.0045716	0.00861947	0.0145496	0.0201869	0.0115674	0.528068	0.515269	0.873334	1.07409	0.60403	0.480548	1.13666	1.33079	1.30349	1.23646	41.6033
5938	10	TRUE	FALSE	TRUE	FALSE	FALSE	TRUE	0.166667	47.6343	7.92656	21.1246	0.594917	13.0337	2.22957	0.0916667	0.0783333	0.0783333	0.0916667	0.151034	0.150075	0.854848	0.444596	0.0512559	0.466845	0.070063	0.00483875	0.00594878	0.0327053	0.0142828	-0.0252952	0.0170928	0.0198989	0.0231229	0.00603006	0.00480991	0.010297	0.0166346	0.0118247	0.913782	0.787694	1.31611	1.22515	0.696911	0.64524	1.70236	1.39392	1.28654	1.13745	42.6171
5943	10	TRUE	FALSE	FALSE	TRUE	FALSE	TRUE	0.216	26.6606	5.77899	19.5194	0.808983	11.3647	1.6303	0.108	0.111333	0.096	0.123333	0.16712	0.12997	0.850308	0.451847	0.0232496	0.480655	0.0643252	0.00653522	0.0046214	0.0315382	0.0170675	-0.0154532	0.0155592	0.0173013	0.0192761	0.00371695	0.00179951	0.00486279	0.00793501	0.0061355	0.517015	0.44197	0.813367	0.876121	0.640195	0.50515	0.794177	0.960021	0.965627	1.09337	39.8655
5945	10	TRUE	FALSE	TRUE	FALSE	FALSE	TRUE	0.185833	34.5513	6.52275	21.7931	1.99296	11.5427	2.49833	0.0741667	0.115	0.06625	0.122917	0.257094	0.257094	0.919288	0.492859	0.0331523	0.481359	0.021038	0.00795153	0.00690437	0.031743	0.0156924	-0.0155987	0.0161135	0.0194024	0.0221898	0.00607633	0.0159366	0.0233202	0.0293402	0.0134036	0.565431	0.528973	0.959573	1.07919	0.591502	0.492745	1.13136	1.33671	1.17879	1.22962	36.5717
6642	10	TRUE	FALSE	FALSE	TRUE	FALSE	TRUE	0.18	41.2024	7.47507	24.5518	1.24224	11.3719	3.47556	0.0666667	0.116667	0.0727778	0.110556	0.261819	0.25553	0.87974	0.405183	0.0151401	0.463023	0.0805397	0.00855256	0.00373318	0.0306562	0.0140906	-0.0193587	0.0178117	0.0197802	0.0217088	0.00389709	0.0147068	0.0178682	0.0207442	0.00603737	0.633929	0.601592	1.06355	1.18064	0.597715	0.511356	0.995806	1.41557	0.92617	1.18666	46.6984
7564	10	TRUE	FALSE	FALSE	TRUE	FALSE	TRUE	0.200833	33.8406	6.90361	18.3317	2.62021	14.0857	1.1136	0.0904167	0.11375	0.0716667	0.1325	0.202191	0.213555	0.877333	0.476255	0.0515098	0.474162	0.0265105	0.00799223	0.0063476	0.03122	0.0131768	-0.0197012	0.0174307	0.0200295	0.0218206	0.00438991	0.00461389	0.00955043	0.0148034	0.0101895	0.596798	0.544208	0.961712	1.09842	0.621735	0.496416	1.18419	1.3054	1.22373	1.18702	42.7294
7814	10	TRUE	FALSE	TRUE	FALSE	FALSE	TRUE	0.21	32.297	6.85127	12.5237	1.47101	9.97479	1.61531	0.0825	0.130833	0.09	0.123333	0.236701	0.19626	0.843912	0.49881	0.0361781	0.451259	0.0600646	0.0116126	0.00626506	0.0330518	0.0118189	-0.0217083	0.0217028	0.0239585	0.0263078	0.00460497	0.018467	0.0229139	0.0271553	0.00868822	0.540964	0.539524	0.932914	1.00261	0.583097	0.54132	0.845038	0.903802	0.902881	0.906007	40.3686
7819	10	TRUE	FALSE	TRUE	FALSE	FALSE	TRUE	0.157778	54.667	8.80508	15.5086	1.47039	8.12346	2.28653	0.0733333	0.0877778	0.0666667	0.0944444	0.137988	0.131321	0.903992	0.489362	0.0184261	0.435669	0.0816922	0.00901734	0.00656928	0.0340356	0.0116972	-0.0254159	0.0231505	0.0253555	0.0269829	0.00383238	0.0215871	0.025092	0.0323123	0.0107252	0.937135	0.857862	1.39299	1.4407	0.673539	0.596938	1.55203	2.25999	1.11641	1.56277	40.9445
1177	4	FALSE	TRUE	TRUE	FALSE	TRUE	FALSE	0.24381	26.8675	6.58523	20.9315	0.593483	13.3731	0.831964	0.122143	0.125	0.12381	0.123333	0.190748	0.0494298	0.809252	0.498117	0.0281606	0.484367	0.0398489	0.00587398	0.00342992	0.0245914	0.0154169	-0.0214252	0.0122977	0.0144955	0.0164847	0.00418699	0.00198019	0.00605244	0.0108362	0.00885597	0.53189	0.507331	0.887821	0.896526	0.603724	0.569753	1.34389	1.11993	1.51631	1.22337	53.8523
1604	4	FALSE	TRUE	FALSE	TRUE	TRUE	FALSE	0.198333	25.8923	5.17226	21.873	1.86426	14.8775	1.98734	0.115278	0.0863889	0.0913889	0.110278	0.133069	0.139304	0.848259	0.497019	0.0412653	0.47581	0.0277994	0.0035193	0.00401259	0.0242249	0.0174842	-0.0136011	0.00843524	0.00988537	0.011749	0.00331375	0.0108949	0.0141879	0.0173674	0.0064725	0.568301	0.457727	1.09562	0.944337	0.519293	0.485824	2.34854	1.80676	2.16049	1.90457	41.5755
1616	4	FALSE	TRUE	FALSE	TRUE	TRUE	FALSE	0.231667	27.3437	6.40937	17.7788	0.783669	12.0218	0.711833	0.114722	0.120278	0.107222	0.127778	0.147173	0.0696503	0.860024	0.48037	0.0153605	0.474218	0.0217635	0.00560381	0.00454232	0.0262466	0.0101381	-0.0241209	0.0138868	0.0151699	0.0165493	0.00266241	0.0191277	0.0253199	0.0290907	0.00996291	0.519398	0.494454	0.89864	0.910679	0.579363	0.542846	0.986576	1.09698	1.09357	1.20079	53.2293
1618	4	FALSE	TRUE	TRUE	FALSE	TRUE	FALSE	0.161905	39.3118	6.4422	21.721	1.05654	14.1708	0.532697	0.0669048	0.0983333	0.062381	0.102857	0.232343	0.225633	0.877678	0.47125	0.0421835	0.489467	0.0394558	0.00646866	0.00398707	0.0263027	0.0162208	-0.0176867	0.0134733	0.0149428	0.0164719	0.0029986	0.0146456	0.019397	0.0235032	0.00885764	0.660252	0.601512	1.26335	1.17231	0.523732	0.51432	2.15146	1.45333	1.71644	1.24021	43.8148
1693	4	FALSE	TRUE	TRUE	FALSE	TRUE	FALSE	0.274667	22.6147	6.24612	24.8059	1.75666	14.0737	3.98398	0.165667	0.112333	0.146	0.132	0.235942	0.125304	0.764058	0.47789	0.0128752	0.464717	0.115665	0.00427033	0.00397356	0.0225082	0.0184036	-0.019965	0.00641813	0.00815744	0.00983496	0.00341683	0.0044514	0.00794399	0.0125714	0.00812002	0.54004	0.449755	0.831573	1.0153	0.652577	0.447345	1.102	1.33497	1.32544	1.25046	48.0838
3454	4	FALSE	TRUE	TRUE	FALSE	TRUE	FALSE	0.186667	34.2418	6.49234	23.3779	1.12793	13.5541	1.25288	0.0911111	0.0988889	0.0791667	0.110833	0.133568	0.117438	0.861632	0.462864	0.0616969	0.494694	0.0279059	0.00502624	0.00527028	0.0246857	0.014259	-0.0199539	0.010707	0.0126193	0.0146206	0.00391363	0.0156054	0.0207683	0.0270248	0.0114195	0.63534	0.572841	1.15902	0.976458	0.549397	0.586844	1.71358	1.20798	1.46944	1.22939	24.8311
3457	4	FALSE	TRUE	FALSE	TRUE	TRUE	FALSE	0.228	22.9324	5.30057	20.6533	2.32955	13.8218	3.38236	0.127	0.104333	0.104333	0.127	0.127945	0.12252	0.849909	0.499483	0.0425262	0.449459	0.0693025	0.00485019	0.00477692	0.0260209	0.0178415	-0.0122784	0.010909	0.0136509	0.0163345	0.00542548	0.0046402	0.00860237	0.0130717	0.00843149	0.488752	0.42672	0.845004	0.840527	0.579871	0.515896	1.34159	0.998993	1.5663	1.17074	32.2851
3464	4	FALSE	TRUE	FALSE	TRUE	TRUE	FALSE	0.36	11.7614	4.31449	25.1623	1.72063	12.9089	1.88616	0.237778	0.125556	0.225	0.138333	0.290324	0.275776	0.745714	0.486515	0.0633571	0.383684	0.198341	0.00694886	0.00286647	0.0232055	0.0183747	-0.0136083	0.00500458	0.00703243	0.00903894	0.00403436	0.000251667	0.00113211	0.00308941	0.00283774	0.399086	0.339645	0.789295	0.784336	0.511225	0.436955	1.69082	1.38664	2.0556	1.78497	43.7393
3468	4	FALSE	TRUE	TRUE	FALSE	TRUE	FALSE	0.326	17.8881	5.8602	26.6128	2.9448	16.806	3.56893	0.186667	0.142667	0.175333	0.154	0.213646	0.13516	0.788527	0.486716	0.0226967	0.479681	0.0482445	0.00663913	0.00465502	0.0214362	0.01713	-0.0175737	0.0032644	0.00401576	0.00500564	0.00174124	0.0108965	0.0168001	0.0225256	0.0116291	0.414513	0.385296	0.802173	0.739467	0.524217	0.523173	1.39984	0.877809	1.72917	1.20508	55.1335
3495	4	FALSE	TRUE	TRUE	FALSE	TRUE	FALSE	0.381667	16.3589	6.08763	24.8229	2.01444	13.8105	3.73452	0.245417	0.139583	0.212917	0.172083	0.193055	0.18598	0.826376	0.472922	0.0827286	0.486061	0.0561046	0.00568781	0.00420388	0.0234368	0.0202579	-0.0183005	0.0014727	0.00225669	0.003186	0.0017133	0.00232855	0.0067936	0.0112911	0.0089626	0.438443	0.366406	0.799394	0.740422	0.553117	0.49752	1.08219	0.710226	1.36101	0.956692	53.6222
4313	4	FALSE	TRUE	TRUE	FALSE	TRUE	FALSE	0.276667	18.3935	5.0431	22.5638	2.74239	15.428	1.847	0.180556	0.0994444	0.173611	0.106389	0.275492	0.259499	0.788404	0.495951	0.0751327	0.471842	0.0595829	0.00445632	0.00371869	0.0244977	0.0157454	-0.0158149	0.00436931	0.00621461	0.00888934	0.00452003	0.00337794	0.00684839	0.0110605	0.00768255	0.525793	0.468791	0.962321	0.864236	0.557616	0.541796	2.52955	1.76276	2.44648	2.04564	44.0732
4316	4	FALSE	TRUE	TRUE	FALSE	TRUE	FALSE	0.180667	37.5737	6.87479	22.2683	0.955745	12.7893	2.8032	0.0846667	0.0993333	0.0636667	0.120333	0.217365	0.236698	0.868798	0.469384	0.044457	0.490281	0.0587005	0.00443332	0.00390327	0.0273144	0.0127597	-0.0206265	0.0130519	0.0154482	0.0174814	0.00442952	0.0168566	0.022783	0.026964	0.0101074	0.648416	0.551052	1.1368	1.05053	0.571163	0.526674	1.59494	1.20861	1.3896	1.13945	37.3931
4318	4	FALSE	TRUE	FALSE	TRUE	TRUE	FALSE	0.267619	19.6021	5.12793	20.0244	1.11287	12.4472	1.82286	0.164286	0.106667	0.145714	0.125238	0.188246	0.167044	0.811824	0.497046	0.0524869	0.48946	0.0815638	0.0048325	0.0039031	0.0265135	0.0161815	-0.0144691	0.00837492	0.0101049	0.0120091	0.00363422	0.00525652	0.0101946	0.0148347	0.00957817	0.475206	0.413512	0.823582	0.793567	0.578576	0.520005	1.32223	1.04995	1.61119	1.33182	32.756
4321	4	FALSE	TRUE	TRUE	FALSE	TRUE	FALSE	0.201111	29.6704	6.04091	24.2255	2.99855	13.5557	2.45102	0.102778	0.101667	0.0855556	0.118889	0.122993	0.110063	0.868236	0.499232	0.0716303	0.474482	0.0381222	0.00586903	0.00349153	0.0263731	0.0126041	-0.0191309	0.010392	0.0124001	0.0145944	0.00420239	0.00656561	0.0114916	0.0164643	0.00989866	0.59571	0.49433	1.02227	0.939453	0.583534	0.525673	1.67721	1.02491	1.64775	1.09238	43.1668
4325	4	FALSE	TRUE	TRUE	FALSE	TRUE	FALSE	0.158333	40.1052	6.48126	19.1126	1.70075	12.293	1.089	0.0875	0.0741667	0.0838889	0.0777778	0.0600208	0.0635669	0.96026	0.481355	0.0199035	0.499779	0.037568	0.00432529	0.00390558	0.0276427	0.0105967	-0.0206661	0.0160515	0.0184636	0.020074	0.00402246	0.0209459	0.0252826	0.0302241	0.00927819	0.791897	0.74991	1.12965	1.14001	0.702154	0.659333	1.54806	1.57776	1.36469	1.3782	38.5366
4335	4	FALSE	TRUE	TRUE	FALSE	TRUE	FALSE	0.167222	42.7996	7.20504	18.1728	3.14259	11.2758	3.50926	0.0966667	0.0738889	0.0855556	0.085	0.122299	0.0900527	0.870725	0.489348	0.0368744	0.489266	0.0443475	0.00498635	0.00424174	0.0265873	0.0174455	-0.021553	0.0144443	0.017385	0.0199397	0.00549543	0.0289596	0.0332372	0.0377948	0.00883515	0.923265	0.804067	1.45768	1.33987	0.634755	0.600852	3.1269	1.94979	2.15569	1.44895	46.2601
4570	4	FALSE	TRUE	TRUE	FALSE	TRUE	FALSE	0.181111	30.5946	5.64261	18.4188	1.26637	12.545	2.46098	0.0888889	0.0955556	0.0683333	0.116111	0.153626	0.165747	0.888799	0.482035	0.0238085	0.476469	0.0317777	0.00498021	0.004235	0.024808	0.0155019	-0.0153113	0.0139342	0.015604	0.0172746	0.00334035	0.0110371	0.0151834	0.0185127	0.00747565	0.586479	0.495103	1.03608	1.00087	0.566456	0.495265	1.98288	1.77177	1.91627	1.75892	43.8804
5077	4	FALSE	TRUE	TRUE	FALSE	TRUE	FALSE	0.266111	21.3655	5.73707	22.2124	0.608334	10.3567	1.67286	0.161667	0.107778	0.1425	0.126944	0.206946	0.138951	0.784652	0.440945	0.032665	0.483304	0.0340332	0.00318638	0.0024893	0.0206375	0.0170205	-0.0198596	0.00510949	0.0061257	0.00764591	0.00253641	0.0020728	0.0047835	0.00875576	0.00668296	0.536723	0.449155	0.939434	0.764631	0.574105	0.591101	1.51086	1.14164	1.61218	1.48709	46.7239
5942	4	FALSE	TRUE	FALSE	TRUE	TRUE	FALSE	0.226667	26.6321	6.11057	22.925	0.967227	13.3272	1.35834	0.129167	0.100833	0.116944	0.113056	0.148462	0.0785921	0.849157	0.495858	0.027599	0.473737	0.035814	0.00666566	0.00389821	0.022417	0.0190244	-0.0150149	0.00730574	0.00967911	0.0118528	0.00454707	0.00120407	0.00623733	0.0110055	0.00980141	0.593025	0.512896	1.06768	1.02667	0.555028	0.501572	1.60096	1.3557	1.50279	1.32336	38.687
5944	4	FALSE	TRUE	FALSE	TRUE	TRUE	FALSE	0.185	31.3596	5.88342	20.6793	2.14782	11.4448	1.96543	0.104167	0.0841667	0.0844444	0.103889	0.110865	0.118183	0.858159	0.469697	0.0363094	0.48331	0.05558	0.00542923	0.00444229	0.024803	0.0187413	-0.0138035	0.00761585	0.0105175	0.013764	0.00614817	0.0110269	0.0180788	0.0246817	0.0136547	0.674156	0.556522	1.20065	1.11698	0.561143	0.500242	2.26521	1.45733	1.86979	1.29854	34.9845
5949	4	FALSE	TRUE	FALSE	TRUE	TRUE	FALSE	0.187778	29.069	5.54283	20.7669	0.742778	11.9508	0.987684	0.09	0.101111	0.0777778	0.113333	0.12326	0.150729	0.886914	0.439699	0.0865231	0.492726	0.0430399	0.00547709	0.00466099	0.0249736	0.0153488	-0.0128924	0.010955	0.013503	0.0153692	0.00441419	0.00498216	0.0115221	0.0153405	0.0103584	0.533739	0.473368	0.991341	0.92621	0.540427	0.513808	1.42084	1.33596	1.41829	1.44969	35.1007
6644	4	FALSE	TRUE	FALSE	TRUE	TRUE	FALSE	0.158889	38.5077	6.23885	21.2393	1.69208	13.8085	1.53395	0.08	0.0822222	0.0583333	0.103889	0.154131	0.167745	0.852755	0.493413	0.0275305	0.49214	0.0516725	0.00491471	0.00446323	0.0260285	0.0121166	-0.0215478	0.0103956	0.0121684	0.0135533	0.00315768	0.0106044	0.0136918	0.0164299	0.00582553	0.726298	0.579384	1.26805	1.12422	0.573402	0.516549	2.12126	1.85133	1.67194	1.64156	45.5177
7447	4	FALSE	TRUE	FALSE	TRUE	TRUE	FALSE	0.230952	22.9092	5.32998	20.7237	3.20968	11.795	2.78069	0.128333	0.105952	0.114048	0.120238	0.102933	0.0932317	0.898912	0.473187	0.0355498	0.468683	0.0365824	0.00466173	0.00483715	0.0280097	0.0153158	-0.0187889	0.0125201	0.0143477	0.0170889	0.0045688	0.0159883	0.0214465	0.0271492	0.011161	0.50871	0.443219	0.949077	0.815636	0.538239	0.547842	1.51016	1.26934	1.58012	1.56384	41.6992
7546	4	FALSE	TRUE	TRUE	FALSE	TRUE	FALSE	0.239444	24.5958	5.89354	19.8452	2.46736	11.6389	2.26779	0.125556	0.117222	0.115833	0.126944	0.0973662	0.087615	0.888127	0.4945	0.0582928	0.49992	0.052418	0.00461593	0.00464822	0.0270861	0.0150226	-0.0184176	0.0125576	0.0159849	0.0196859	0.0071283	0.021983	0.0300754	0.0375643	0.0155813	0.48515	0.434478	0.822958	0.795003	0.589221	0.548254	1.17639	0.804435	1.42562	1.0068	49.938
7550	4	FALSE	TRUE	FALSE	TRUE	TRUE	FALSE	0.3175	16.6188	5.33017	15.4465	1.54019	10.7277	1.16968	0.195833	0.125	0.176667	0.144167	0.159646	0.159646	0.865404	0.446787	0.00682742	0.498965	0.019598	0.00667329	0.00394024	0.0262287	0.0168296	-0.017006	0.0108828	0.0122283	0.0138734	0.0029906	0.0197389	0.0249293	0.0297162	0.00997722	0.43824	0.350165	0.697518	0.66059	0.629603	0.534258	0.802035	0.716439	1.16008	1.10015	46.5682
7565	4	FALSE	TRUE	FALSE	TRUE	TRUE	FALSE	0.236667	23.4739	5.56336	16.6586	2.08254	10.7168	0.968624	0.135556	0.104444	0.125	0.115	0.124032	0.10525	0.875968	0.485571	0.0199018	0.47716	0.0184933	0.00414412	0.00388704	0.0267477	0.0127546	-0.0212991	0.0139732	0.0158301	0.0175679	0.0035947	0.00807337	0.0162903	0.0207407	0.0126674	0.523807	0.467568	0.883936	0.865489	0.595614	0.541127	1.29879	1.37912	1.45309	1.61352	46.0327
7804	4	FALSE	TRUE	TRUE	FALSE	TRUE	FALSE	0.177619	30.5803	5.52552	18.9421	2.24379	11.3675	3.89688	0.0871429	0.0938095	0.0790476	0.101905	0.125779	0.130973	0.913297	0.473956	0.0283225	0.494326	0.0615483	0.00303072	0.00342502	0.0259173	0.0139841	-0.0140691	0.00877134	0.0101112	0.011433	0.00266166	0.00207339	0.00400776	0.00682442	0.00475103	0.549482	0.507557	0.910262	0.924185	0.605898	0.550702	1.48176	1.58167	1.63452	1.71878	31.4565
7816	4	FALSE	TRUE	FALSE	TRUE	TRUE	FALSE	0.217143	29.8883	6.58123	21.7188	0.853091	10.4816	1.37495	0.105	0.115476	0.0909524	0.129524	0.124185	0.134508	0.885101	0.470717	0.041292	0.471965	0.033362	0.00594747	0.00465821	0.0252552	0.0173577	-0.017889	0.0112602	0.0143201	0.0174362	0.00617602	0.00590434	0.011565	0.0167172	0.0108128	0.562408	0.482027	0.984499	0.943764	0.571792	0.512725	1.31847	0.93427	1.3419	0.986304	40.5553
7824	4	FALSE	TRUE	FALSE	TRUE	TRUE	FALSE	0.254444	24.0324	6.17065	22.7061	1.72112	12.5222	2.03355	0.139722	0.118056	0.123611	0.134167	0.186248	0.0840625	0.8119	0.494431	0.0327214	0.449136	0.0501777	0.00688217	0.00429383	0.0226063	0.0175817	-0.0169321	0.00923349	0.0109451	0.013223	0.00398952	0.00540179	0.00969137	0.0139433	0.00854148	0.517918	0.452541	0.913432	1.01772	0.568834	0.445357	1.22831	1.14872	1.35116	1.12663	46.3438
8489	4	FALSE	TRUE	TRUE	FALSE	TRUE	FALSE	0.187222	33.6712	6.41227	19.8005	0.650485	12.1393	1.23734	0.0955556	0.095	0.0794444	0.111111	0.0963319	0.11956	0.889363	0.49284	0.0271602	0.497047	0.0508683	0.00565806	0.00366713	0.0259264	0.0141519	-0.0205677	0.0131312	0.0149013	0.0170833	0.00395209	0.00600858	0.0102745	0.0141862	0.00817766	0.648786	0.542714	1.11237	1.0878	0.584149	0.500494	1.39617	1.4419	1.25204	1.32789	44.7424
8611	4	FALSE	TRUE	TRUE	FALSE	TRUE	FALSE	0.233333	23.7317	5.60658	21.8856	1.39377	13.5281	2.09929	0.122222	0.114444	0.114444	0.122222	0.107381	0.0395694	0.892619	0.498951	0.0294753	0.490827	0.0355153	0.00627952	0.00465953	0.0282409	0.0115835	-0.0189072	0.015622	0.0169372	0.019125	0.00350304	0.0110211	0.0176039	0.0255894	0.0145683	0.491529	0.456474	0.788454	0.822823	0.625798	0.555538	0.826312	1.02454	1.05193	1.23635	43.7929
8616	4	FALSE	TRUE	FALSE	TRUE	TRUE	FALSE	0.249444	21.8666	5.50942	19.9009	2.07926	13.0586	1.90418	0.153056	0.0997222	0.129444	0.123333	0.178581	0.16418	0.827169	0.489189	0.0474334	0.492125	0.104361	0.00558912	0.00346237	0.0240854	0.0167863	-0.0180113	0.0102663	0.0126938	0.0148367	0.00457045	0.00747267	0.0120234	0.0163988	0.00892609	0.536931	0.439585	0.955017	0.880705	0.562582	0.501416	1.61153	1.07903	1.68892	1.21857	46.6405
1177	10	FALSE	TRUE	TRUE	FALSE	FALSE	TRUE	0.213889	25.4995	5.4984	23.0097	1.62296	16.3809	1.87824	0.108889	0.108333	0.100833	0.116389	0.271673	0.0815736	0.728327	0.454008	0.0348493	0.48376	0.0612327	0.00756588	0.00417716	0.0296834	0.0143947	-0.0141227	0.0126983	0.0148525	0.0182237	0.00552539	0.000345664	0.00233107	0.00540695	0.00506128	0.520034	0.459348	0.82155	0.892067	0.635547	0.521999	1.32571	1.3429	1.61208	1.47055	32.4219
1604	10	FALSE	TRUE	FALSE	TRUE	FALSE	TRUE	0.158889	33.4405	5.39663	23.423	1.4858	17.2338	2.44103	0.0688889	0.0933333	0.0619444	0.100278	0.242198	0.213832	0.835466	0.379365	0.0541167	0.481264	0.0771468	0.008232	0.00440552	0.0316253	0.0174241	-0.00998517	0.0148183	0.0170031	0.0195563	0.004738	0.00811099	0.0157074	0.0228422	0.0147312	0.600674	0.522246	1.05618	1.12038	0.572074	0.46816	1.7707	2.26609	1.66772	1.99688	35.348
1616	10	FALSE	TRUE	FALSE	TRUE	FALSE	TRUE	0.496667	10.2757	5.13007	25.4042	2.12817	16.2119	2.34817	0.358889	0.141111	0.307778	0.192222	0.357497	0.330652	0.652791	0.453751	0.00831062	0.489916	0.0570189	0.0102469	0.00511526	0.0245371	0.0257453	-0.00974237	0.0030836	0.00567407	0.00834761	0.00526401	-0.000325436	0.000796204	0.0055463	0.00587174	0.407499	0.250352	0.64719	0.570555	0.643925	0.436735	1.13354	0.955404	1.70681	1.68605	44.4642
1618	10	FALSE	TRUE	TRUE	FALSE	FALSE	TRUE	0.258889	17.5158	4.5151	26.1006	4.26744	14.5276	1.66104	0.142778	0.119444	0.1325	0.129722	0.131454	0.140357	0.858397	0.496253	0.0870014	0.399912	0.114544	0.00771696	0.00415373	0.0282023	0.0242602	-0.00240137	0.00341561	0.00756767	0.011325	0.00790943	0.000913302	0.00291518	0.0069702	0.0060569	0.417883	0.371973	0.724494	0.841629	0.586333	0.450779	1.07606	1.51961	1.47079	1.70761	27.2787
4313	10	FALSE	TRUE	TRUE	FALSE	FALSE	TRUE	0.353333	12.975	4.51944	30.2084	1.11683	17.9413	1.70284	0.23	0.126667	0.204444	0.152222	0.270789	0.221319	0.756528	0.413546	0.0599165	0.471552	0.0408154	0.00880109	0.00514064	0.0286024	0.0149812	-0.0133403	0.00858426	0.0114914	0.0144545	0.00587023	0.000534403	0.00749929	0.0210774	0.020543	0.401134	0.302927	0.656781	0.724712	0.614504	0.438188	0.774327	1.01834	1.19321	1.41219	40.5689
4316	10	FALSE	TRUE	TRUE	FALSE	FALSE	TRUE	0.343889	13.1657	4.46562	23.7514	2.28964	15.7811	2.79178	0.228889	0.118333	0.209722	0.1375	0.347073	0.249506	0.673029	0.494264	0.0619425	0.49309	0.0747953	0.00591813	0.00454962	0.0263705	0.0224776	-0.00631147	0.00447548	0.00669383	0.00848615	0.00401067	0.00143167	0.00578225	0.011918	0.0104863	0.379312	0.313758	0.605495	0.700318	0.628927	0.454225	0.664673	0.984576	1.06468	1.42356	33.0543
4318	10	FALSE	TRUE	FALSE	TRUE	FALSE	TRUE	0.257619	17.4614	4.51041	21.9085	2.76783	14.0696	0.709546	0.155	0.105952	0.141429	0.119524	0.209726	0.178253	0.77518	0.493877	0.074583	0.448888	0.103124	0.00553269	0.0040669	0.0297573	0.0233034	-0.00598885	0.00424041	0.00627158	0.00830065	0.00406023	0.000942624	0.0036118	0.00784779	0.00690517	0.43848	0.370195	0.806929	0.804319	0.54631	0.466684	1.12476	1.17362	1.39013	1.40252	30.9096
4321	10	FALSE	TRUE	TRUE	FALSE	FALSE	TRUE	0.280556	18.5358	5.2829	26.8537	1.63865	16.5475	2.47812	0.177222	0.106667	0.143056	0.140833	0.252838	0.159642	0.748574	0.472407	0.0621283	0.491588	0.0844659	0.00705344	0.0049232	0.0255756	0.0186266	-0.0143496	0.00453936	0.00777453	0.0105343	0.00599497	8.06673e-05	0.00430951	0.0157841	0.0157034	0.493587	0.373822	0.796655	0.784359	0.623189	0.487359	1.31555	1.09487	1.59109	1.35333	48.428
4325	10	FALSE	TRUE	TRUE	FALSE	FALSE	TRUE	0.292778	16.3875	4.84987	20.1344	2.01256	13.7257	1.89321	0.175833	0.120278	0.165833	0.130278	0.275498	0.160566	0.724502	0.457872	0.040036	0.496535	0.0678742	0.01045	0.00566698	0.0300458	0.0155726	-0.0158097	0.0169844	0.018891	0.0210762	0.00409175	0.0169673	0.0248339	0.032444	0.0154767	0.455928	0.378216	0.752349	0.773607	0.609719	0.49539	0.9354	1.12738	1.26145	1.45502	48.3633
4335	10	FALSE	TRUE	TRUE	FALSE	FALSE	TRUE	0.226111	24.5385	5.61025	21.5792	2.94219	13.7798	2.97319	0.12	0.109444	0.106111	0.123333	0.334382	0.0990884	0.665618	0.484839	0.0594929	0.477169	0.0727671	0.00934382	0.00456556	0.0319574	0.0165125	-0.0166038	0.0167683	0.0193814	0.0220031	0.00523484	0.0201419	0.0293241	0.041085	0.0209431	0.536268	0.4437	0.929056	0.872871	0.58367	0.509101	1.28403	1.25877	1.36713	1.46061	48.8195
5077	10	FALSE	TRUE	TRUE	FALSE	FALSE	TRUE	0.172	33.8304	5.87685	26.5155	1.68596	15.2304	1.75331	0.084	0.0913333	0.0796667	0.0956667	0.222523	0.11445	0.793477	0.488011	0.0415036	0.465024	0.0638001	0.00680919	0.00419552	0.0257628	0.0221799	-0.0115142	0.00430322	0.00582183	0.0075337	0.00323048	0.00155708	0.00217773	0.00288231	0.00132523	0.64005	0.562271	1.14623	1.16444	0.563494	0.483292	2.60491	2.1729	2.30676	1.85506	36.5381
5942	10	FALSE	TRUE	FALSE	TRUE	FALSE	TRUE	0.288333	14.2853	4.13527	25.6937	1.63838	17.7467	1.35142	0.175417	0.11625	0.149167	0.1425	0.161827	0.153364	0.802445	0.494114	0.131695	0.49777	0.159426	0.00900062	0.00550262	0.0296472	0.0176028	-0.0121282	0.00948369	0.0133592	0.0164494	0.00696573	0.000989176	0.00708056	0.0133762	0.012387	0.414638	0.317719	0.894544	0.909913	0.463843	0.353987	2.06184	1.61261	2.27061	1.73498	46.2653
5944	10	FALSE	TRUE	FALSE	TRUE	FALSE	TRUE	0.218667	19.2511	4.22906	21.6217	1.30996	15.6827	2.705	0.133667	0.0883333	0.112	0.11	0.322634	0.13028	0.663399	0.434872	0.0501721	0.470976	0.151828	0.00703626	0.00478707	0.0284412	0.019787	-0.00801346	0.00750857	0.0106443	0.0137844	0.0062758	0.00182963	0.00414988	0.00676094	0.00493131	0.493349	0.392975	0.951715	0.920306	0.5293	0.427932	1.60554	2.05812	1.62795	2.24847	45.7789
5949	10	FALSE	TRUE	FALSE	TRUE	FALSE	TRUE	0.249444	16.3767	4.03341	20.7786	2.43449	15.5143	1.84383	0.150556	0.102222	0.126944	0.125833	0.242942	0.146353	0.732083	0.385637	0.0436232	0.494322	0.075903	0.00879418	0.00563759	0.0313849	0.0193371	-0.00603445	0.0121494	0.014787	0.0169838	0.00483436	0.00431002	0.00959415	0.0159171	0.0116071	0.426871	0.337211	0.748181	0.72909	0.572431	0.463699	1.15613	1.38534	1.53749	1.92021	33.7163
6644	10	FALSE	TRUE	FALSE	TRUE	FALSE	TRUE	0.235	21.4291	5.0969	20.6148	1.6511	15.4831	1.23618	0.129722	0.108611	0.116389	0.121944	0.289691	0.109607	0.710309	0.487271	0.0625086	0.462437	0.0405231	0.00725396	0.00405285	0.028975	0.0187602	-0.0116165	0.0112358	0.0128482	0.0145033	0.00326751	0.00229179	0.00766073	0.0139864	0.0116946	0.481579	0.40416	0.877426	0.739929	0.555998	0.547686	1.60264	1.07396	1.83512	1.44689	33.7918
7447	10	FALSE	TRUE	FALSE	TRUE	FALSE	TRUE	0.227222	23.6637	5.30625	25.4538	2.96081	13.6813	3.3658	0.128611	0.101944	0.100556	0.13	0.173742	0.194672	0.793885	0.419783	0.0505791	0.495402	0.073152	0.00943472	0.00630658	0.0297205	0.0187902	-0.013435	0.00929847	0.0128304	0.0156929	0.00639441	0.00284183	0.0072222	0.0135989	0.0107571	0.561788	0.459366	0.996546	1.16559	0.565642	0.395749	1.68927	2.21144	1.6912	1.86102	43.8893
7565	10	FALSE	TRUE	FALSE	TRUE	FALSE	TRUE	0.18	32.7726	5.97352	18.5961	2.08123	13.2306	4.54818	0.0863333	0.097	0.082	0.101333	0.328478	0.15494	0.660801	0.430102	0.0707907	0.450276	0.038014	0.00942159	0.00462171	0.0289505	0.0143677	-0.0179705	0.014493	0.0161674	0.0184253	0.00393225	0.0221437	0.0280499	0.0343014	0.0121577	0.636173	0.563298	1.1136	0.997762	0.573499	0.5697	1.51594	1.82721	1.36808	1.81254	55.1914
7804	10	FALSE	TRUE	TRUE	FALSE	FALSE	TRUE	0.305833	12.8572	3.92549	26.0776	5.59955	12.4157	1.38289	0.196667	0.1125	0.1775	0.131667	0.22159	0.234351	0.840894	0.462797	0.144296	0.480226	0.145603	0.00670818	0.00407927	0.0289625	0.0204365	-0.00556019	0.00309711	0.00589665	0.00927807	0.00618096	0.00279514	0.00784893	0.0129483	0.0101532	0.38429	0.316773	0.700884	0.860639	0.551521	0.379202	1.16571	1.79569	1.66758	2.10231	29.0596
7816	10	FALSE	TRUE	FALSE	TRUE	FALSE	TRUE	0.299524	16.7194	4.95532	20.7176	3.66015	12.1653	1.20453	0.176905	0.125952	0.159762	0.143095	0.255191	0.184582	0.747441	0.441681	0.0495708	0.464688	0.155994	0.0106694	0.00522493	0.0321337	0.0188341	-0.0152868	0.0147977	0.0178081	0.0219566	0.00715892	0.000971771	0.00806646	0.0208431	0.0198713	0.463751	0.362897	0.915406	0.795249	0.516991	0.45756	1.56483	1.35007	1.71426	1.69893	39.8869
7824	10	FALSE	TRUE	FALSE	TRUE	FALSE	TRUE	0.276667	15.9195	4.4147	22.7959	3.07858	15.6198	1.88302	0.173889	0.106111	0.146389	0.133611	0.380162	0.163035	0.619838	0.489806	0.0352283	0.438658	0.040487	0.00686244	0.00324241	0.0276354	0.0170117	-0.00981105	0.00973403	0.0120274	0.0143842	0.00465021	0.00413282	0.0128957	0.0192112	0.0150784	0.438732	0.33247	0.729776	0.712638	0.607414	0.468479	1.06529	1.01676	1.44661	1.43578	39.6046
8489	10	FALSE	TRUE	TRUE	FALSE	FALSE	TRUE	0.214	22.697	4.80135	16.3552	1.05137	14.6746	2.15957	0.120667	0.0966667	0.117667	0.0996667	0.342458	0.145579	0.678055	0.469977	0.0663319	0.471578	0.0241857	0.00729635	0.00381885	0.0334361	0.0159064	-0.0133761	0.0168142	0.0198481	0.0221458	0.00533162	0.00301033	0.0068851	0.0139581	0.0109477	0.517559	0.467466	0.93577	0.784329	0.56373	0.600998	1.68601	1.1316	1.7664	1.41167	35.1044
[truncated: 33 more columns]
